# Supplementary material for: Characterization of porcine extraembryonic endoderm cells
Source: Cell Prolif. 2019 Mar 21;52(3):e12591. doi: 10.1111/cpr.12591 (PMC6536407; doi:10.1111/cpr.12591)
Supplement: Supplementary file 3 [file CPR-52-e12591-s003.xlsx]

## Sheet: Table2
Table S2 RNA sequencing analysis of pXENCs and piPSCs
#ID	pXEN-1_Count	pXEN-2_Count	piPS-1_Count	piPS-2_Count	pXEN-1_FPKM	pXEN-2_FPKM	piPS-1_FPKM	piPS-2_FPKM	FDR	log2FC
gene:ENSSSCG00000000001	781	780	878	771	24.4257	24.244	23.0941	24.8309	0.678932	0.138365
gene:ENSSSCG00000000002	473	444	944	848	18.9773	17.2174	30.7187	35.778	0.000188638	1.0256
gene:ENSSSCG00000000005	27	31	108	80	3.98382	5.20488	13.839	12.8182	0.000657654	1.75715
gene:ENSSSCG00000000006	26	17	0	0	0.887289	0.703889	0	0	2.7226e-06	#NAME?
gene:ENSSSCG00000000007	120	123	179	183	4.10724	4.27503	6.22341	8.03849	0.116439	0.633273
gene:ENSSSCG00000000010	6284	6279	2793	2209	295.166	296.277	117.884	113.322	2.56583e-09	-1.26865
gene:ENSSSCG00000000014	124	129	146	165	5.17214	4.86007	5.66019	7.0996	0.422004	0.355351
gene:ENSSSCG00000000018	522	562	643	561	16.4296	17.3156	17.0033	17.2722	0.53028	0.210842
gene:ENSSSCG00000000019	962	974	721	1035	46.8942	49.2155	34.7663	49.0002	0.807749	-0.0848477
gene:ENSSSCG00000000020	4	7	343	184	0.126595	0.2308	9.71655	6.37527	3.37444e-06	5.6453
gene:ENSSSCG00000000021	405	332	4	1	24.0523	19.3002	0.32854	0.0695923	5.77848e-41	-7.1373
gene:ENSSSCG00000000024	34	36	248	275	3.05934	3.32766	24.4246	30.0815	6.37658e-14	2.95911
gene:ENSSSCG00000000029	495	526	4	0	5.34929	5.70229	0.0449083	0	2.42529e-52	-7.92378
gene:ENSSSCG00000000031	120	104	164	177	9.88393	8.90574	12.4769	16.4284	0.105353	0.663957
gene:ENSSSCG00000000034	2326	2388	2348	1891	111.795	117.839	95.3368	95.9706	0.752942	-0.0933686
gene:ENSSSCG00000000035	461	369	631	697	21.0317	16.3795	31.1847	37.8769	0.0117921	0.735511
gene:ENSSSCG00000000036	1428	1694	1448	1523	35.7693	41.89	36.7487	42.4175	0.973325	-0.0133145
gene:ENSSSCG00000000037	767	786	879	691	21.2416	21.3867	24.7	19.6618	0.833943	0.0757263
gene:ENSSSCG00000000038	1431	1212	985	802	69.0513	57.5831	41.0235	40.1817	0.0635438	-0.505064
gene:ENSSSCG00000000039	713	688	502	569	32.5221	31.6945	21.0082	25.104	0.291062	-0.330028
gene:ENSSSCG00000000040	4	2	213	156	0.120229	0.0808767	6.23661	4.72848	3.88741e-18	6.00224
gene:ENSSSCG00000000042	96	89	207	97	5.50117	5.73415	10.3228	6.25145	0.370624	0.779745
gene:ENSSSCG00000000045	149	109	11	24	13.0152	9.7874	1.09556	2.42994	2.13355e-08	-2.82899
gene:ENSSSCG00000000058	2653	2778	2818	2687	197.419	215.474	198.24	207.205	0.794777	0.0782622
gene:ENSSSCG00000000059	945	916	714	603	30.5199	29.3226	27.3938	23.886	0.127438	-0.439347
gene:ENSSSCG00000000060	485	456	595	669	15.5419	15.1886	16.9668	21.1298	0.110905	0.483226
gene:ENSSSCG00000000061	42	35	126	96	2.79868	2.35862	7.17504	6.71746	0.000920465	1.58763
gene:ENSSSCG00000000062	25	16	79	38	1.14719	0.763255	3.35903	2.17151	0.111055	1.57545
gene:ENSSSCG00000000063	55	75	106	127	1.88901	2.58428	3.66023	5.22022	0.0515427	0.899294
gene:ENSSSCG00000000064	3148	3152	4487	3913	60.6273	60.8306	85.6571	85.5357	0.042709	0.474332
gene:ENSSSCG00000000066	777	829	854	832	9.14672	9.9081	9.94534	10.7656	0.700342	0.128745
gene:ENSSSCG00000000068	2107	2782	1176	1164	17.4224	23.1935	9.67861	9.89014	0.000569855	-1.00429
gene:ENSSSCG00000000071	7098	6750	7207	8423	268.704	261.105	261.847	281.415	0.311184	0.231887
gene:ENSSSCG00000000072	1030	921	526	533	53.7937	51.0871	27.9328	24.5597	0.00274888	-0.823363
gene:ENSSSCG00000000075	460	443	428	272	10.8804	10.3838	10.2597	8.51753	0.419003	-0.306018
gene:ENSSSCG00000000076	337	359	469	327	10.6239	11.8724	13.9185	12.4599	0.516232	0.254541
gene:ENSSSCG00000000077	511	468	709	633	33.4506	32.221	45.8134	46.8645	0.0864374	0.51404
gene:ENSSSCG00000000078	73	124	116	178	1.60635	2.88706	2.49631	3.57938	0.264416	0.633682
gene:ENSSSCG00000000079	280	349	0	0	7.01131	10.6652	0	0	3.72093e-42	#NAME?
gene:ENSSSCG00000000083	271	239	155	142	31.466	27.6757	16.5754	17.6246	0.04963	-0.721215
gene:ENSSSCG00000000084	7515	7448	4360	4505	462.696	465.306	275.655	326.543	0.00099236	-0.697077
gene:ENSSSCG00000000086	4	3	59	14	0.834479	0.772331	9.25954	3.19753	0.151646	3.44889
gene:ENSSSCG00000000087	445	459	802	598	18.0612	18.8624	30.7665	27.9407	0.0302793	0.691412
gene:ENSSSCG00000000089	20188	19668	24681	22510	1283.46	1230.07	1771.7	1823.04	0.114668	0.302675
gene:ENSSSCG00000000091	121	76	2	3	7.51024	4.75581	0.162765	0.145954	1.69003e-08	-5.24499
gene:ENSSSCG00000000092	0	0	89	72	0	0	8.22329	8.82885	9.75267e-16	Inf
gene:ENSSSCG00000000093	140	142	206	150	9.89726	10.292	12.8691	11.0947	0.348298	0.396701
gene:ENSSSCG00000000094	1129	1095	869	437	27.8965	28.567	25.4368	16.1757	0.108541	-0.705175
gene:ENSSSCG00000000095	766	782	1135	682	16.6604	17.4084	23.2168	17.3223	0.595768	0.29293
gene:ENSSSCG00000000096	982	1087	472	500	21.6527	22.1736	10.0324	11.1327	0.000135053	-1.03182
gene:ENSSSCG00000000097	1695	1587	1635	1721	183.675	175.616	169.338	184.405	0.773182	0.0901077
gene:ENSSSCG00000000104	4290	4159	5122	4429	107.228	105.847	138.477	114.964	0.338692	0.236187
gene:ENSSSCG00000000105	603	627	138	103	35.6569	37.9998	7.81719	6.04256	8.19384e-14	-2.29117
gene:ENSSSCG00000000107	1318	1284	1293	1203	43.665	44.1676	41.5598	45.2741	1	-0.00117866
gene:ENSSSCG00000000108	185	201	148	115	16.1959	18.2558	11.4623	11.215	0.224659	-0.493376
gene:ENSSSCG00000000110	251	291	111	60	6.95066	7.6322	2.86032	1.85015	9.6123e-06	-1.60171
gene:ENSSSCG00000000111	94	129	3	1	5.61356	8.05814	0.214379	0.0728329	1.00652e-15	-5.73539
gene:ENSSSCG00000000114	368	384	184	148	13.4998	13.9661	8.03035	7.60596	0.000651608	-1.11966
gene:ENSSSCG00000000116	150	103	177	272	40.3857	27.9464	47.1371	86.674	0.0776753	0.882643
gene:ENSSSCG00000000118	915	979	695	517	35.92	36.274	12.1301	11.2097	0.03791	-0.58361
gene:ENSSSCG00000000119	4013	4076	4840	4356	186.646	187.488	215.233	217.033	0.322833	0.244141
gene:ENSSSCG00000000120	101	70	196	233	4.89564	3.48066	8.88001	12.6112	0.000269651	1.38377
gene:ENSSSCG00000000125	5053	3977	309	304	720.423	518.694	37.1113	48.2544	4.09979e-24	-3.82256
gene:ENSSSCG00000000133	324	338	94	55	25.429	27.1099	7.07779	5.02104	2.92945e-09	-2.08955
gene:ENSSSCG00000000135	3	7	102	57	0.159604	1.05986	5.05523	3.32495	0.000115407	4.05405
gene:ENSSSCG00000000139	76	57	74	41	12.6824	10.2314	9.35101	5.07938	0.831125	-0.147844
gene:ENSSSCG00000000141	2917	3068	4251	4152	101.061	103.438	145.211	155.148	0.0174541	0.548132
gene:ENSSSCG00000000142	301	336	97	67	4.697	5.40607	1.35502	1.01988	7.12999e-08	-1.89662
gene:ENSSSCG00000000144	1262	1248	985	854	73.0408	72.4798	48.846	48.0761	0.164318	-0.389446
gene:ENSSSCG00000000145	11167	12488	2951	2506	100.13	110.194	31.1819	31.361	9.82663e-25	-2.05637
gene:ENSSSCG00000000152	568	640	640	504	14.1589	15.1426	13.5903	16.3408	0.963872	-0.0184205
gene:ENSSSCG00000000155	1428	1296	46	137	26.6787	24.6081	0.86552	3.08506	1.16061e-39	-3.84435
gene:ENSSSCG00000000156	481	467	241	229	24.3323	22.8339	10.2149	10.1576	0.0022533	-0.953549
gene:ENSSSCG00000000157	22	16	0	1	1.10158	0.717193	0	0.0441574	5.11873e-05	-5.2036
gene:ENSSSCG00000000158	1717	1613	1202	1382	57.9317	55.0778	43.595	53.7675	0.269369	-0.308572
gene:ENSSSCG00000000160	272	291	481	562	4.86083	5.20319	9.30844	11.497	0.00177797	0.946911
gene:ENSSSCG00000000161	1032	1022	840	1256	42.3112	41.4699	38.4807	60.2423	0.827989	0.0848481
gene:ENSSSCG00000000162	0	1	390	357	0	0.0290269	6.96602	6.91925	1.20961e-47	9.60615
gene:ENSSSCG00000000164	323	369	823	1228	9.99939	12.2753	23.6951	33.8179	0.000479639	1.6233
gene:ENSSSCG00000000166	530	456	678	938	20.164	18.4796	24.1149	28.6303	0.0188651	0.76877
gene:ENSSSCG00000000167	262	312	306	290	5.41289	6.11999	5.82102	4.41027	0.785416	0.113183
gene:ENSSSCG00000000168	0	0	956	893	0	0	21.7726	20.4036	1.53031e-83	Inf
gene:ENSSSCG00000000169	274	250	422	505	9.13923	9.72335	16.5831	19.8394	0.00470253	0.880043
gene:ENSSSCG00000000171	1061	1062	1022	1468	32.5299	32.3101	29.4797	47.4716	0.395383	0.285963
gene:ENSSSCG00000000175	1621	1708	934	534	28.7909	30.3272	16.3472	11.397	8.73919e-05	-1.11911
gene:ENSSSCG00000000176	844	821	304	154	30.7453	29.9991	11.8313	6.24372	1.85716e-10	-1.79932
gene:ENSSSCG00000000179	3	8	30	30	0.129253	0.356194	1.51117	1.45836	0.00249585	2.50683
gene:ENSSSCG00000000180	507	420	226	202	87.1119	75.9936	38.7128	45.5919	0.000744288	-1.05604
gene:ENSSSCG00000000181	1056	1034	125	96	49.3612	48.4143	6.068	5.55707	1.11142e-27	-3.18126
gene:ENSSSCG00000000182	13	8	39	106	0.757377	0.643095	2.3509	9.44683	0.060072	2.83912
gene:ENSSSCG00000000185	328	344	361	271	16.9586	17.8132	18.4966	14.7132	0.951639	-0.0281832
gene:ENSSSCG00000000186	47	17	27	36	6.10187	2.23926	3.52405	5.39144	0.99423	0.0326554
gene:ENSSSCG00000000189	356	288	224	115	17.8764	14.8732	9.6504	6.03391	0.0597514	-0.863274
gene:ENSSSCG00000000190	33312	29168	27290	30096	1652.8	1458.48	1350.35	1643.19	0.765999	-0.0651467
gene:ENSSSCG00000000194	7197	6631	1917	2222	391.006	370.586	99.0085	125.712	2.14075e-15	-1.68297
gene:ENSSSCG00000000197	6	8	111	66	0.677144	0.979539	11.4567	8.79409	3.85929e-05	3.72239
gene:ENSSSCG00000000198	373	381	11	7	28.1334	29.1617	0.911855	0.566035	1.71572e-33	-5.32709
gene:ENSSSCG00000000199	230	212	113	161	28.6151	27.2836	13.1726	18.5434	0.101274	-0.633987
gene:ENSSSCG00000000202	404	395	340	432	45.7851	44.6832	35.689	55.1178	0.990368	0.00711854
gene:ENSSSCG00000000203	1	3	19	15	0.0380686	0.141717	0.631645	0.609087	0.00206832	3.14854
gene:ENSSSCG00000000204	268	340	532	295	5.95731	7.27411	12.9763	8.4166	0.453773	0.506339
gene:ENSSSCG00000000205	105	88	79	55	2.62968	2.2074	2.03256	1.62532	0.367747	-0.465763
gene:ENSSSCG00000000209	283	301	404	258	4.94217	5.28758	6.37722	5.09805	0.622617	0.242294
gene:ENSSSCG00000000214	30	32	33	7	1.95552	2.15527	2.32924	0.53395	0.59602	-0.565008
gene:ENSSSCG00000000215	1182	1248	1829	1698	27.2637	29.156	38.7039	40.8627	0.0213446	0.596414
gene:ENSSSCG00000000217	543	526	785	856	29.1663	28.9527	42.6373	46.9002	0.0169724	0.676051
gene:ENSSSCG00000000220	4	0	26	23	0.303251	0	1.52684	1.64397	0.000168905	3.67169
gene:ENSSSCG00000000224	302	288	13	16	24.4397	23.1373	0.728589	0.946654	3.2548e-23	-4.28969
gene:ENSSSCG00000000228	17	36	22	16	0.211568	0.435108	0.287777	0.220806	0.64464	-0.418686
gene:ENSSSCG00000000232	4	0	19	22	0.0882062	0	0.38994	0.497975	0.000627752	3.4127
gene:ENSSSCG00000000233	1209	1226	494	415	24.4362	24.948	9.78994	9.4335	2.34159e-07	-1.36201
gene:ENSSSCG00000000234	9	5	130	59	0.657733	0.305518	6.99606	4.18316	0.00532719	3.81772
gene:ENSSSCG00000000242	31	23	0	3	4.77087	3.61066	0	0.315067	5.08402e-05	-4.12558
gene:ENSSSCG00000000246	641	422	1	3	73.8264	49.2361	0.174134	0.295465	1.99834e-17	-8.00285
gene:ENSSSCG00000000252	135397	130131	2075	4488	6159.25	5705.52	94.159	238.523	9.46079e-216	-5.28506
gene:ENSSSCG00000000253	70643	69406	116	341	3642.84	3483.18	6.5865	22.9517	0	-8.2079
gene:ENSSSCG00000000254	7	12	29	10	1.49478	2.66953	5.13137	2.24656	0.431123	1.10304
gene:ENSSSCG00000000256	789	786	548	402	15.8636	17.4037	12.7576	10.261	0.0195493	-0.668903
gene:ENSSSCG00000000258	57	65	53	9	1.84043	2.11722	1.68361	0.343669	0.327109	-0.908399
gene:ENSSSCG00000000259	48	64	15	21	1.88905	2.2241	0.505602	0.940443	0.0136167	-1.58102
gene:ENSSSCG00000000260	176	117	0	0	11.2405	7.73712	0	0	2.84235e-15	#NAME?
gene:ENSSSCG00000000262	328	374	272	202	10.489	12.0156	10.2643	8.796	0.14092	-0.506066
gene:ENSSSCG00000000263	112	103	262	112	2.51775	2.32489	5.30054	2.82416	0.383054	0.862424
gene:ENSSSCG00000000264	17	58	26	0	2.18335	7.69464	2.58448	2.74605e-41	0.451753	-1.45525
gene:ENSSSCG00000000265	831	850	1126	812	12.1692	12.7499	14.7815	12.7055	0.444629	0.265841
gene:ENSSSCG00000000266	829	809	691	571	139.934	137.344	113.084	101.22	0.297154	-0.316594
gene:ENSSSCG00000000268	660	674	822	633	12.9093	13.4429	15.8925	13.6706	0.576239	0.185414
gene:ENSSSCG00000000272	1937	2038	1233	1023	22.1691	26.4266	13.5969	11.2849	0.00263669	-0.757502
gene:ENSSSCG00000000273	8579	8499	7881	7100	544.989	543.779	536.024	527.741	0.591555	-0.129943
gene:ENSSSCG00000000275	9	12	229	172	0.27424	0.323023	7.09152	6.51722	7.80088e-16	4.31576
gene:ENSSSCG00000000276	419	418	409	401	26.9656	27.7263	25.3664	32.9584	0.985993	0.0111885
gene:ENSSSCG00000000277	17	28	15	10	1.14339	1.97694	1.04099	0.81864	0.374565	-0.786371
gene:ENSSSCG00000000278	825	893	328	237	8.66765	9.48199	3.34297	2.49123	3.1032e-08	-1.54377
gene:ENSSSCG00000000282	438	548	158	196	57.3901	71.2956	25.7353	33.2248	4.78067e-06	-1.42069
gene:ENSSSCG00000000288	23387	24438	31810	28536	1090.26	1148.45	1937.06	1793.48	0.0291471	0.394643
gene:ENSSSCG00000000290	2914	2677	2424	2183	146.934	135.669	123.963	125.427	0.413549	-0.220298
gene:ENSSSCG00000000292	141	117	444	181	5.16063	4.21317	14.7298	7.16167	0.235503	1.34036
gene:ENSSSCG00000000293	5145	4948	933	647	100.541	96.4709	16.8385	13.7145	1.03803e-29	-2.61458
gene:ENSSSCG00000000359	262	259	187	175	42.5755	42.9876	32.3168	37.4154	0.214057	-0.466493
gene:ENSSSCG00000000361	3345	3064	1784	1722	436.577	421.947	247.525	245.213	0.000623301	-0.811767
gene:ENSSSCG00000000363	149	192	627	473	2.12043	2.75875	10.6806	8.37862	4.28503e-06	1.75021
gene:ENSSSCG00000000364	1195	1184	936	1118	82.6709	81.2744	89.9628	110.026	0.623447	-0.154774
gene:ENSSSCG00000000365	615	675	465	313	75.6303	92.8936	62.7463	36.6982	0.0242369	-0.668405
gene:ENSSSCG00000000366	662	689	816	766	14.6424	15.3881	20.0227	20.3903	0.353126	0.286559
gene:ENSSSCG00000000367	75	80	102	48	2.40818	3.18774	4.04182	2.31572	1	0.0160233
gene:ENSSSCG00000000368	191	240	87	105	6.67959	8.3892	2.93461	3.96018	0.00378326	-1.10924
gene:ENSSSCG00000000369	483	395	333	268	28.3813	23.0365	20.3931	19.5787	0.137201	-0.487244
gene:ENSSSCG00000000370	147	129	180	89	4.17671	3.67495	5.4671	2.85597	0.987507	0.025756
gene:ENSSSCG00000000371	23	10	880	1028	1.17392	0.456713	37.8376	50.8373	2.66821e-60	5.90988
gene:ENSSSCG00000000373	537	512	754	768	27.2349	27.9226	43.3295	47.1592	0.0400409	0.595138
gene:ENSSSCG00000000374	5244	4725	9883	10467	2109.18	1899.15	4101.59	5493.7	4.84907e-08	1.08736
gene:ENSSSCG00000000376	229	272	237	166	11.1594	13.9065	12.2476	8.52598	0.525601	-0.25308
gene:ENSSSCG00000000377	3531	3300	4187	5867	125.145	116.534	142.346	200.001	0.0569223	0.61361
gene:ENSSSCG00000000379	1759	1664	1257	803	21.0624	20.0879	14.763	10.2199	0.023509	-0.671317
gene:ENSSSCG00000000382	42	26	170	115	0.47601	0.291009	2.23504	1.64972	0.000191795	2.12782
gene:ENSSSCG00000000384	1094	951	370	292	58.9581	55.0128	25.1333	22.6564	7.63274e-09	-1.56739
gene:ENSSSCG00000000386	174	194	291	221	2.40682	3.26768	4.80299	4.19277	0.147324	0.536782
gene:ENSSSCG00000000388	210	230	606	623	11.5632	12.9193	32.9585	32.6483	1.71764e-07	1.54018
gene:ENSSSCG00000000393	1472	1643	857	626	29.6351	33.6872	16.756	13.5737	7.71289e-05	-1.01011
gene:ENSSSCG00000000394	969	932	965	865	80.8993	80.9485	94.7067	104.85	0.998558	0.00414835
gene:ENSSSCG00000000396	74	78	328	195	1.90071	2.00998	8.39118	5.65428	0.00828803	1.84462
gene:ENSSSCG00000000398	448	476	876	724	6.93669	7.87884	15.2602	13.4821	0.00250761	0.85183
gene:ENSSSCG00000000402	1126	1154	444	180	25.2298	28.2184	8.80902	3.56239	2.48208e-09	-1.80528
gene:ENSSSCG00000000403	2840	3363	2033	1127	23.5997	28.0721	16.975	10.0089	0.0165657	-0.910592
gene:ENSSSCG00000000405	14139	12965	14386	15363	764.069	713.349	852.721	988.368	0.368814	0.192154
gene:ENSSSCG00000000406	2384	2243	3393	4933	140.9	135.429	202.87	262.091	0.0168595	0.90332
gene:ENSSSCG00000000408	42	39	126	176	6.25852	5.75276	18.9787	24.7517	7.92986e-06	1.95458
gene:ENSSSCG00000000417	489	475	599	538	7.18788	7.14126	8.51374	8.07522	0.361145	0.297188
gene:ENSSSCG00000000423	2220	2245	300	170	27.0091	27.7553	3.76518	2.47743	3.6196e-34	-3.18579
gene:ENSSSCG00000000431	367	384	386	195	8.69924	8.52854	7.42895	4.56855	0.591837	-0.307391
gene:ENSSSCG00000000435	54	61	257	119	2.22388	2.45739	10.7891	6.03165	0.0873075	1.77259
gene:ENSSSCG00000000436	1675	1504	286	211	55.1714	49.6349	11.5975	11.867	5.20628e-23	-2.61696
gene:ENSSSCG00000000437	42	40	79	72	0.592647	0.537432	1.31464	1.2288	0.0857174	0.939792
gene:ENSSSCG00000000439	0	0	96	50	0	0	2.07625	1.20474	1.28018e-06	Inf
gene:ENSSSCG00000000442	0	1	107	82	0	0.142525	6.06416	7.03961	1.11343e-16	7.62463
gene:ENSSSCG00000000443	1	8	37	42	0.023579	0.202941	0.857608	1.11336	7.27763e-05	3.19308
gene:ENSSSCG00000000444	1144	985	1516	1274	61.4895	54.2736	93.4937	84.7087	0.0999814	0.449467
gene:ENSSSCG00000000453	442	407	258	372	12.9865	11.3338	6.79889	10.0344	0.273552	-0.374609
gene:ENSSSCG00000000455	3533	4147	335	280	77.2562	91.5234	7.28254	6.40485	2.39335e-46	-3.58269
gene:ENSSSCG00000000456	5	3	39	12	0.0713663	0.0538006	0.53564	0.147818	0.145916	2.73743
gene:ENSSSCG00000000457	506	529	463	896	9.47338	9.86598	8.5866	13.9911	0.503712	0.44698
gene:ENSSSCG00000000458	641	655	603	586	8.97886	9.51901	7.99074	7.10222	0.858674	-0.065736
gene:ENSSSCG00000000462	230	206	171	341	13.0321	11.8558	11.1341	19.5291	0.685265	0.285526
gene:ENSSSCG00000000464	5	0	33	19	0.290937	0	1.7017	0.879595	0.00114535	3.43832
gene:ENSSSCG00000000466	1217	1300	1398	1878	54.5241	59.4797	66.7414	87.3228	0.107008	0.436669
gene:ENSSSCG00000000469	299	340	305	435	8.5179	10.9704	8.29682	9.94794	0.452277	0.267819
gene:ENSSSCG00000000471	135	173	1560	1274	6.59711	10.3911	75.6603	92.1987	5.58526e-23	3.26185
gene:ENSSSCG00000000472	697	705	444	806	48.8443	50.526	28.6528	45.7076	0.849947	-0.111133
gene:ENSSSCG00000000475	79	86	0	4	1.37967	2.39539	0	0.119247	6.82613e-12	-5.32155
gene:ENSSSCG00000000477	214	262	118	125	2.45406	3.09577	1.39532	1.31639	0.0141785	-0.911812
gene:ENSSSCG00000000478	532	664	320	258	8.71201	11.0599	6.25528	5.78494	0.000860989	-0.989008
gene:ENSSSCG00000000483	148	209	272	266	3.56638	4.69152	7.58425	6.42358	0.0711244	0.650575
gene:ENSSSCG00000000486	1372	1316	973	1268	48.3773	50.624	30.1791	33.668	0.495693	-0.205869
gene:ENSSSCG00000000487	119	119	182	248	3.29299	3.96425	5.02234	7.41018	0.0158992	0.909645
gene:ENSSSCG00000000488	1000	935	666	1075	22.3589	23.3682	15.9991	23.4188	0.83807	-0.097333
gene:ENSSSCG00000000490	547	536	595	733	27.8151	27.5031	28.7812	29.7137	0.255715	0.351146
gene:ENSSSCG00000000491	106	114	53	48	30.1092	33.5609	12.9153	14.8102	0.0263533	-1.06403
gene:ENSSSCG00000000493	349	385	111	125	8.16824	9.44511	2.71488	2.5826	2.36259e-06	-1.57933
gene:ENSSSCG00000000496	4940	4639	5945	7151	199.322	191.558	256.223	301.197	0.0198178	0.508217
gene:ENSSSCG00000000500	1599	1413	233	217	68.8061	62.6549	11.3491	11.1009	1.28649e-23	-2.68402
gene:ENSSSCG00000000502	1392	1606	770	1036	38.0917	43.9179	21.9286	28.1695	0.0104237	-0.674689
gene:ENSSSCG00000000504	0	0	12	11	0	0	0.151526	0.134049	7.94695e-05	Inf
gene:ENSSSCG00000000508	115	126	176	200	5.93954	6.57198	8.83811	9.34447	0.0780989	0.699293
gene:ENSSSCG00000000509	234	310	261	351	3.85149	5.03369	4.73159	5.73865	0.550837	0.226593
gene:ENSSSCG00000000510	372	306	221	233	14.3633	12.2416	7.71886	7.44341	0.134178	-0.520807
gene:ENSSSCG00000000511	431	427	852	1351	17.5012	21.6448	23.0214	29.1806	0.00672971	1.41568
gene:ENSSSCG00000000512	562	521	370	588	14.7688	13.7063	10.5217	14.2776	0.785416	-0.12176
gene:ENSSSCG00000000517	43	51	67	48	1.21478	1.35713	1.55068	0.94699	0.592766	0.351701
gene:ENSSSCG00000000519	543	594	1	2	19.4032	21.9255	0.0608099	0.0617042	3.2152e-57	-8.51214
gene:ENSSSCG00000000520	1000	888	616	1092	15.1055	13.5785	9.07778	13.5098	0.880958	-0.0901211
gene:ENSSSCG00000000521	843	839	96	68	98.1785	100.723	10.0344	8.98919	4.59596e-27	-3.29773
gene:ENSSSCG00000000522	7437	6245	11241	16773	255.972	194.292	380.024	492.689	0.0114629	1.08935
gene:ENSSSCG00000000523	7	16	37	36	0.232959	0.540244	1.20719	1.02251	0.0202493	1.72568
gene:ENSSSCG00000000528	6608	7175	230	132	148.232	150.324	4.4631	2.35966	3.21969e-94	-5.18862
gene:ENSSSCG00000000529	1416	1274	1674	2321	27.4952	24.7266	30.1471	35.497	0.0476932	0.626627
gene:ENSSSCG00000000530	313	283	284	316	3.91107	6.87685	3.27847	3.04055	0.876031	0.0671742
gene:ENSSSCG00000000531	165	183	106	115	3.16266	3.32145	2.28956	2.51396	0.150779	-0.597119
gene:ENSSSCG00000000534	1008	957	1007	1184	15.817	15.1888	17.4201	18.9884	0.478761	0.214264
gene:ENSSSCG00000000536	882	769	588	850	22.261	19.8501	15.6804	18.7317	0.692023	-0.14355
gene:ENSSSCG00000000539	176	177	39	37	7.57614	4.99742	1.11186	0.9893	4.55729e-07	-2.15687
gene:ENSSSCG00000000541	6	5	13	20	0.160049	0.132514	0.330223	0.476207	0.0778588	1.64023
gene:ENSSSCG00000000543	82	108	60	93	10.7794	14.2836	8.97005	12.9184	0.646622	-0.256743
gene:ENSSSCG00000000545	280	342	781	836	5.16021	5.74623	9.9178	11.1142	2.71937e-07	1.43645
gene:ENSSSCG00000000547	287	254	262	552	15.6957	13.96	13.0583	26.1211	0.411938	0.642766
gene:ENSSSCG00000000549	681	729	514	579	11.0746	11.8144	9.16166	9.62481	0.323882	-0.309774
gene:ENSSSCG00000000551	36	49	35	37	1.99852	2.7573	1.99942	1.85279	0.827381	-0.181143
gene:ENSSSCG00000000552	177	161	420	503	9.98389	9.93369	31.1382	29.8044	1.4177e-06	1.50634
gene:ENSSSCG00000000553	218	200	232	140	5.6375	5.29735	5.44389	3.25884	0.837443	-0.106569
gene:ENSSSCG00000000554	167	152	259	350	4.06395	3.76751	6.37397	7.35485	0.00390395	0.989107
gene:ENSSSCG00000000555	53	47	316	246	0.515354	0.456234	3.58647	2.61127	1.3275e-11	2.55049
gene:ENSSSCG00000000559	234	215	507	837	4.90701	3.72666	8.45461	11.5885	0.00610437	1.63667
gene:ENSSSCG00000000560	9	2	22	11	3.86483	1.10244	10.1593	5.83584	0.153782	1.64645
gene:ENSSSCG00000000567	37	42	64	77	0.854002	0.786381	1.20238	1.27641	0.111393	0.893017
gene:ENSSSCG00000000572	1779	1711	378	419	67.8295	66.2161	15.7906	16.4408	5.76432e-16	-2.07296
gene:ENSSSCG00000000573	18	26	37	16	0.876135	1.24659	1.83855	0.892784	0.758956	0.332641
gene:ENSSSCG00000000576	9402	9161	8473	8949	799.984	786.749	821.159	920.753	0.904245	-0.0335583
gene:ENSSSCG00000000579	1218	987	668	1190	50.2901	41.9763	25.118	37.972	0.734513	-0.19273
gene:ENSSSCG00000000580	694	713	264	298	20.1068	20.8567	8.28429	8.03034	1.09297e-05	-1.26641
gene:ENSSSCG00000000583	363	349	244	289	8.71336	8.29695	5.42565	5.74069	0.311232	-0.360573
gene:ENSSSCG00000000587	174	137	400	836	3.83667	3.08961	8.96636	16.4778	0.0354026	2.04398
gene:ENSSSCG00000000588	480	555	640	581	9.36955	11.3361	16.9851	14.2539	0.354456	0.297614
gene:ENSSSCG00000000597	47	59	490	961	4.44042	4.44873	18.6602	30.0804	0.000324533	3.8291
gene:ENSSSCG00000000599	401	364	553	624	21.503	19.7226	29.877	33.1349	0.0236644	0.679016
gene:ENSSSCG00000000600	5	7	160	178	0.303408	0.23476	4.63324	5.17439	2.42545e-19	4.87392
gene:ENSSSCG00000000602	1	1	264	305	0.0393214	0.0486675	10.7128	11.9692	2.50426e-38	8.20967
gene:ENSSSCG00000000611	2316	2269	1850	2558	44.9355	44.0165	37.8577	49.8135	1	-0.000647343
gene:ENSSSCG00000000612	824	772	1409	1102	8.5628	8.18382	14.4799	9.98225	0.00816683	0.713756
gene:ENSSSCG00000000619	100	75	332	266	1.80705	1.3899	5.78187	4.88041	2.09739e-07	1.83234
gene:ENSSSCG00000000620	330	388	187	197	48.5304	56.5263	27.7888	32.0897	0.0114676	-0.844691
gene:ENSSSCG00000000623	24	12	0	0	1.01011	0.574074	0	0	0.000374194	#NAME?
gene:ENSSSCG00000000625	1032	1248	1097	1390	10.2048	12.4555	15.7229	18.8731	0.546086	0.18234
gene:ENSSSCG00000000633	60	71	2266	2308	2.22084	2.6947	82.2223	84.6395	5.84617e-70	5.18424
gene:ENSSSCG00000000634	16	20	14	5	0.397842	0.485964	0.389528	0.142517	0.361052	-0.856951
gene:ENSSSCG00000000635	600	637	594	782	77.7749	83.2559	81.6604	99.2985	0.516011	0.210201
gene:ENSSSCG00000000644	645	398	59	40	132.274	81.221	11.8229	9.80991	9.16784e-06	-3.33672
gene:ENSSSCG00000000645	2650	2633	275	235	115.938	113.705	14.3132	13.1121	1.13694e-37	-3.31337
gene:ENSSSCG00000000647	15	21	0	0	0.761142	1.04015	0	0	9.57588e-06	#NAME?
gene:ENSSSCG00000000653	518	540	0	0	26.287	28.8517	0	0	7.33254e-59	#NAME?
gene:ENSSSCG00000000660	212	114	0	0	3.02691	1.62046	0.0149027	0	9.91805e-09	#NAME?
gene:ENSSSCG00000000661	1053	1076	1185	939	20.998	22.4018	22.2325	20.6317	0.874621	0.0565708
gene:ENSSSCG00000000662	1399	1325	1355	1555	49.1272	47.9732	49.8512	57.7426	0.613256	0.152658
gene:ENSSSCG00000000664	25	17	2	1	0.578754	0.398369	0.0628756	0.0253033	0.00034471	-3.74488
gene:ENSSSCG00000000665	594	608	195	115	34.674	37.3277	12.6339	6.54868	3.64484e-10	-1.8932
gene:ENSSSCG00000000666	38	25	0	0	10.9589	14.588	0.701289	0	8.65777e-08	#NAME?
gene:ENSSSCG00000000668	34	20	0	0	0.96007	1.01365	0	0	1.80773e-06	#NAME?
gene:ENSSSCG00000000669	181	158	0	0	12.0401	10.1874	0	0	4.6199e-27	#NAME?
gene:ENSSSCG00000000672	187	201	8	6	3.41151	3.60421	0.172843	0.137756	6.90884e-20	-4.73217
gene:ENSSSCG00000000679	13	13	2307	2060	0.534147	0.698706	58.3676	61.3429	2.04826e-100	7.45112
gene:ENSSSCG00000000680	16	8	92	10	0.594591	0.351153	4.23662	0.817754	0.451955	2.15599
gene:ENSSSCG00000000681	98	136	270	167	4.12408	5.69046	10.7246	8.99116	0.103606	0.963054
gene:ENSSSCG00000000683	619	578	679	746	47.5007	44.0812	46.8054	59.6664	0.318401	0.309185
gene:ENSSSCG00000000684	1875	1857	2224	1948	46.8037	44.2463	60.9046	63.4592	0.434166	0.220043
gene:ENSSSCG00000000685	5308	4942	8153	8892	344.834	327.405	581.022	723.387	0.000116589	0.791417
gene:ENSSSCG00000000688	17	17	23	9	1.24429	1.26618	1.27361	0.662964	1	-0.0231537
gene:ENSSSCG00000000690	2814	2682	2846	2046	165.226	157.674	155.844	133.572	0.744243	-0.107423
gene:ENSSSCG00000000691	411	413	362	339	21.3362	21.895	17.6673	19.41	0.636079	-0.174415
gene:ENSSSCG00000000693	730	768	1222	1043	17.7288	18.7611	30.6221	29.0486	0.0156839	0.655968
gene:ENSSSCG00000000694	6218	5752	14702	12577	1876.59	1735.23	4107.76	4246.87	9.44281e-11	1.2477
gene:ENSSSCG00000000695	3	7	188	130	0.113265	0.273459	7.09767	5.92309	5.89187e-12	5.05269
gene:ENSSSCG00000000696	814	795	1005	1391	21.3105	20.6723	29.6531	47.8286	0.0398707	0.630604
gene:ENSSSCG00000000697	7033	7499	9354	9870	65.9807	69.3426	107.225	118.891	0.0273044	0.461743
gene:ENSSSCG00000000700	14	21	9	7	0.607581	0.896794	0.402141	0.38359	0.253378	-1.06878
gene:ENSSSCG00000000701	370	317	250	238	26.0086	21.7467	16.7135	17.8008	0.216414	-0.434903
gene:ENSSSCG00000000702	1074	1175	988	817	23.316	25.4457	20.9332	18.8501	0.383656	-0.257533
gene:ENSSSCG00000000704	256	275	305	319	2.99029	3.20598	3.99865	4.81357	0.432887	0.29097
gene:ENSSSCG00000000706	273	209	54	88	11.2175	8.67146	1.99359	3.99393	6.26096e-06	-1.70834
gene:ENSSSCG00000000707	50	15	0	5	1.28151	0.375103	0.0225389	0.144701	0.0849964	-3.65696
gene:ENSSSCG00000000708	569	514	858	592	52.5166	58.63	71.6371	50.1201	0.233541	0.481766
gene:ENSSSCG00000000709	67	74	7	6	1.54597	1.71324	0.164446	0.167003	5.28884e-07	-3.37959
gene:ENSSSCG00000000719	1117	1039	1112	1319	80.3307	75.2534	90.5667	114.292	0.435765	0.230314
gene:ENSSSCG00000000720	14	8	29	17	0.356933	0.213257	0.815413	0.497205	0.187827	1.12544
gene:ENSSSCG00000000722	627	587	687	827	28.3271	26.5329	44.2485	56.885	0.211394	0.375626
gene:ENSSSCG00000000723	299	375	365	539	5.82873	8.28337	7.67628	11.193	0.241155	0.479563
gene:ENSSSCG00000000727	903	768	4429	3984	35.1218	42.1726	75.9377	85.548	9.71726e-25	2.39081
gene:ENSSSCG00000000728	179	199	228	130	3.80648	4.29238	4.7043	2.53521	0.982602	-0.0162232
gene:ENSSSCG00000000730	0	0	456	560	0	0	10.4733	12.8126	1.19618e-59	Inf
gene:ENSSSCG00000000734	13	18	154	62	0.459481	1.67671	6.9923	4.21003	0.0444986	2.8652
gene:ENSSSCG00000000735	1388	1442	491	378	49.0876	55.3343	15.2952	14.1765	2.34023e-10	-1.6432
gene:ENSSSCG00000000737	624	611	752	612	15.434	15.9607	18.5993	17.5423	0.539396	0.203069
gene:ENSSSCG00000000738	605	505	728	926	28.3871	24.4853	31.4337	41.3231	0.0259737	0.631931
gene:ENSSSCG00000000739	419	463	532	400	9.54466	10.5682	12.0473	10.3482	0.707963	0.139952
gene:ENSSSCG00000000742	229	239	153	199	5.38662	5.72915	3.55973	5.07723	0.373666	-0.354304
gene:ENSSSCG00000000743	3936	3896	3904	3427	110.527	109.317	123.828	126.109	0.90408	-0.0361338
gene:ENSSSCG00000000745	537	487	320	230	15.282	14.7705	8.80551	7.49985	0.00655724	-0.836231
gene:ENSSSCG00000000746	200	197	127	88	10.6157	10.5542	6.88368	5.74694	0.0357817	-0.823988
gene:ENSSSCG00000000747	133	178	39	25	15.3628	18.8996	4.50397	3.77452	7.28119e-07	-2.21911
gene:ENSSSCG00000000751	116	128	172	155	3.1107	3.52838	5.2046	4.07691	0.257899	0.481589
gene:ENSSSCG00000000753	3245	3625	2003	2172	23.2026	24.8415	15.2748	16.251	0.00558303	-0.6606
gene:ENSSSCG00000000754	88	57	108	94	3.49433	2.29238	4.49526	4.13668	0.280741	0.537134
gene:ENSSSCG00000000755	2465	2772	883	694	19.1473	21.5871	7.4734	6.1323	4.38547e-12	-1.67143
gene:ENSSSCG00000000757	982	955	559	462	25.3129	24.6068	14.0545	12.6604	0.00161751	-0.864216
gene:ENSSSCG00000000760	82	78	90	17	2.752	2.4706	2.53874	0.679869	0.646728	-0.512891
gene:ENSSSCG00000000763	3	7	149	83	0.082674	0.207141	3.97718	2.54808	2.48321e-05	4.59917
gene:ENSSSCG00000000764	35	36	111	85	4.06329	5.37376	11.7123	10.3391	0.00233065	1.52516
gene:ENSSSCG00000000765-2	224	225	256	269	25.4387	24.7565	25.0406	29.7926	0.466014	0.283632
gene:ENSSSCG00000000765-3	88	71	196	211	14.3327	12.0108	28.3718	42.477	0.000255084	1.41363
gene:ENSSSCG00000000766	955	1078	1554	1088	12.2431	14.0114	20.4198	16.1636	0.260199	0.438917
gene:ENSSSCG00000000767	2005	1963	1153	1175	113.878	119.429	67.5857	69.4063	0.00503648	-0.711111
gene:ENSSSCG00000000769	253	230	378	449	20.6578	19.1116	28.9893	42.104	0.00917099	0.832951
gene:ENSSSCG00000000770	532	651	939	632	4.54891	5.65473	10.3383	8.19675	0.298431	0.470478
gene:ENSSSCG00000000773	6	3	71	69	0.372947	0.231181	4.19328	4.85012	1.22307e-08	4.01718
gene:ENSSSCG00000000774	76	70	79	57	3.03062	2.89744	3.10349	2.4865	0.961741	-0.0418889
gene:ENSSSCG00000000778	2	1	29	19	0.0554905	0.0437417	1.20448	0.540652	7.38797e-05	4.06046
gene:ENSSSCG00000000779	1839	1924	604	817	18.9657	19.8266	6.98684	8.29042	7.162e-08	-1.34861
gene:ENSSSCG00000000783	94	83	114	221	2.11015	2.8863	1.79865	4.67547	0.182203	0.974279
gene:ENSSSCG00000000784	8	5	245	246	0.0673381	0.0555296	2.57756	2.4841	1.23807e-26	5.29696
gene:ENSSSCG00000000787	14	15	1	8	0.624017	0.551291	0.0901057	0.392623	0.0948366	-1.64025
gene:ENSSSCG00000000793	532	560	720	1174	15.4266	16.559	20.1448	28.2381	0.0932994	0.849614
gene:ENSSSCG00000000795	1	0	27	19	0.0233863	0	0.512176	0.356058	7.04573e-06	5.58207
gene:ENSSSCG00000000798	665	597	707	1581	14.82	13.6958	14.6455	27.8034	0.302464	0.911405
gene:ENSSSCG00000000799	135	209	102	147	6.49378	8.43718	3.62173	5.16006	0.442483	-0.409887
gene:ENSSSCG00000000800	278	230	247	399	7.35186	6.24108	5.66538	8.76693	0.415329	0.40165
gene:ENSSSCG00000000801	0	0	36	43	0	0	2.63061	3.12237	2.3781e-09	Inf
gene:ENSSSCG00000000802	1917	1861	1767	1667	51.7542	50.8527	65.3338	66.9599	0.799633	-0.0790067
gene:ENSSSCG00000000804	1530	1716	405	403	21.1303	24.2453	5.26252	5.04065	3.60973e-14	-1.94771
gene:ENSSSCG00000000806	1431	1432	1294	2130	14.3251	14.3049	14.3282	19.6993	0.517943	0.313189
gene:ENSSSCG00000000807	1402	1362	1720	2427	15.7715	16.1379	18.7827	25.177	0.0507487	0.641317
gene:ENSSSCG00000000808	318	447	122	100	20.9671	30.0366	7.00884	5.54899	4.61304e-05	-1.72481
gene:ENSSSCG00000000810	82	62	12	0	6.10741	4.68646	0.85681	2.64522e-06	1.97941e-07	-3.51335
gene:ENSSSCG00000000811	974	1182	0	0	29.8862	37.8223	0.000200042	0	2.17168e-80	#NAME?
gene:ENSSSCG00000000814	174	191	502	474	14.5276	16.0222	41.4543	42.1896	1.6669e-06	1.47784
gene:ENSSSCG00000000816	147	114	158	184	3.09544	2.44192	3.04806	3.21086	0.287336	0.446992
gene:ENSSSCG00000000837	11	17	529	509	0.178643	0.446166	8.95575	7.97339	1.49628e-40	5.27134
gene:ENSSSCG00000000839	441	461	2423	2467	4.44719	4.9396	26.4181	25.2795	1.22633e-23	2.49692
gene:ENSSSCG00000000840	793	785	439	673	15.4111	15.5525	8.15715	10.6136	0.131624	-0.449458
gene:ENSSSCG00000000841	307	355	354	376	6.03622	7.00089	6.64672	6.68794	0.592348	0.199178
gene:ENSSSCG00000000842	938	790	620	1046	35.8713	29.8969	24.1878	42.3806	0.997319	0.00197039
gene:ENSSSCG00000000843	9197	9451	1755	3239	285.379	310.102	53.067	100.613	2.65555e-19	-1.84641
gene:ENSSSCG00000000844	605	642	601	716	23.2168	24.5178	25.1631	25.7043	0.690826	0.136032
gene:ENSSSCG00000000846	82	47	157	152	0.959346	0.599414	1.54099	1.43351	0.00173413	1.31822
gene:ENSSSCG00000000847	883	998	528	923	24.091	27.1764	14.8254	24.2643	0.486588	-0.319667
gene:ENSSSCG00000000848	2	2	26	15	0.09441	0.114379	1.25677	0.69721	0.000818498	3.41956
gene:ENSSSCG00000000849	21181	21005	6406	8722	430.951	431.546	156.102	198.059	6.4281e-15	-1.42328
gene:ENSSSCG00000000853	521	637	478	428	8.82079	10.7105	7.94373	7.68996	0.364229	-0.294716
gene:ENSSSCG00000000859	150	151	193	290	4.3985	4.92473	5.55285	5.83717	0.0687199	0.737891
gene:ENSSSCG00000000860	148	156	268	200	15.5937	18.7367	29.8844	21.1147	0.068133	0.682836
gene:ENSSSCG00000000862	307	326	372	293	4.95943	5.38695	6.52865	4.61984	0.745132	0.131195
gene:ENSSSCG00000000864	267	250	27	27	27.7603	25.2649	2.61777	2.41041	5.65112e-15	-3.20084
gene:ENSSSCG00000000869	1548	1589	764	1535	18.6863	17.5661	12.6958	26.283	0.456407	-0.394563
gene:ENSSSCG00000000870	1782	1744	780	1136	52.9914	53.1563	24.0059	31.5336	0.001266	-0.82413
gene:ENSSSCG00000000874	240	273	182	124	7.29906	8.4051	5.05273	3.50059	0.0619445	-0.684343
gene:ENSSSCG00000000877	886	775	879	1231	22.5679	20.1457	19.5142	22.7957	0.222582	0.401131
gene:ENSSSCG00000000884	654	681	329	492	13.6571	14.2261	7.1257	10.5302	0.0303952	-0.645685
gene:ENSSSCG00000000886	7253	6683	10206	10003	679.395	638.429	953.836	1029.44	0.00357847	0.59459
gene:ENSSSCG00000000887	1381	1383	2405	3886	37.7939	37.8151	66.6723	91.8261	0.0188979	1.24169
gene:ENSSSCG00000000890	330	371	268	266	30.8744	36.19	25.594	27.3052	0.35145	-0.334032
gene:ENSSSCG00000000891	1175	1100	2563	2951	49.8795	46.5015	99.5154	119.313	2.01472e-08	1.33456
gene:ENSSSCG00000000893	165	137	150	107	7.71419	6.48006	7.07623	5.23607	0.721993	-0.172346
gene:ENSSSCG00000000895	1125	1073	1066	1057	172.487	169.29	214.39	212.735	0.987122	0.00828054
gene:ENSSSCG00000000896	4	2	32	56	0.110226	0.068454	0.869975	1.42589	5.36478e-05	3.92837
gene:ENSSSCG00000000900	447	354	1092	1040	11.8656	10.0466	30.7908	27.4355	3.86332e-08	1.47077
gene:ENSSSCG00000000901	391	400	436	427	5.66178	5.64035	7.56599	7.8137	0.610092	0.184212
gene:ENSSSCG00000000902	347	369	511	600	9.21133	9.96409	12.4386	12.8401	0.0225679	0.691166
gene:ENSSSCG00000000905	957	898	1096	1148	191.794	178.371	229.35	282.119	0.248421	0.33263
gene:ENSSSCG00000000906	137	163	72	53	6.67092	7.95478	3.09597	3.24679	0.00511761	-1.20241
gene:ENSSSCG00000000907	23	47	80	83	0.342556	0.696406	1.1353	1.09778	0.0164072	1.27832
gene:ENSSSCG00000000908	2186	1957	2277	3180	182.146	169.566	186.851	246.134	0.156571	0.453416
gene:ENSSSCG00000000910	333	341	454	426	15.9008	16.4155	20.1546	20.156	0.177796	0.443577
gene:ENSSSCG00000000912	458	465	1010	2030	4.04605	4.00371	10.4825	16.9853	0.0426732	1.77347
gene:ENSSSCG00000000914	1710	1694	515	624	107.825	110.183	30.4971	37.2147	1.88299e-09	-1.52242
gene:ENSSSCG00000000920	68	89	215	211	8.08301	7.95335	15.6698	16.5797	8.95603e-05	1.49888
gene:ENSSSCG00000000921	1079	1111	1103	1633	24.9331	26.2505	25.0758	32.7543	0.308838	0.376891
gene:ENSSSCG00000000922	660	609	2	12	143.533	135.899	0.593142	2.65539	3.71428e-52	-6.45361
gene:ENSSSCG00000000925	197	126	452	713	6.15939	4.06089	12.0257	16.2237	0.00106488	1.90554
gene:ENSSSCG00000000926	621	688	1099	1693	4.13478	4.4705	7.43005	10.2485	0.01374	1.14841
gene:ENSSSCG00000000927	320	301	171	189	15.938	15.4195	7.74467	7.94886	0.0368308	-0.728983
gene:ENSSSCG00000000934	10	21	117	136	0.155223	0.451551	2.23751	1.78977	1.41125e-09	3.08692
gene:ENSSSCG00000000936	0	6	666	985	0	0.287055	30.007	42.8297	3.11468e-23	8.16211
gene:ENSSSCG00000000939	220	220	265	208	5.88421	5.74503	6.24237	4.71415	0.702495	0.164339
gene:ENSSSCG00000000941	29	56	38	33	1.73261	3.27791	2.08687	1.80009	0.804727	-0.199618
gene:ENSSSCG00000000942	444	465	382	632	35.1524	35.9872	32.3746	51.6253	0.666779	0.212757
gene:ENSSSCG00000000948	0	0	82	33	0	0	1.60061	0.625444	0.000378923	Inf
gene:ENSSSCG00000000950	232	272	1169	1441	3.64166	4.29592	16.9023	22.0458	1.34465e-19	2.42967
gene:ENSSSCG00000000951	371	370	911	884	41.2326	45.7204	85.7623	104.379	1.11871e-06	1.335
gene:ENSSSCG00000000952	149	152	148	157	4.20827	4.40489	4.08826	3.88692	0.884685	0.0770282
gene:ENSSSCG00000000953	0	1	24	20	0	0.0399953	0.838273	0.642192	1.004e-05	5.52125
gene:ENSSSCG00000000955	197	191	306	158	12.8963	14.4022	17.2844	10.9045	0.659396	0.320734
gene:ENSSSCG00000000958	204	190	330	287	6.29033	4.99126	8.67266	7.05466	0.0416962	0.706307
gene:ENSSSCG00000000959	117	109	173	154	3.61393	3.38621	5.15041	5.17872	0.157624	0.592043
gene:ENSSSCG00000000964	647	573	965	751	29.3863	27.1035	36.422	36.3114	0.0543227	0.552094
gene:ENSSSCG00000000965	572	622	615	557	13.0748	14.3594	13.0649	14.4951	0.940886	0.0322989
gene:ENSSSCG00000000966	77	76	202	167	8.66882	8.88731	21.0577	21.4944	0.000833492	1.32973
gene:ENSSSCG00000000968	1133	1207	2000	1476	21.0982	22.8087	34.2061	32.7878	0.0553382	0.631404
gene:ENSSSCG00000000970	632	596	1151	865	14.8998	14.8016	27.783	24.9481	0.0140667	0.775413
gene:ENSSSCG00000000971	522	588	1042	588	9.99589	11.8863	17.7232	12.4638	0.333814	0.616595
gene:ENSSSCG00000000973	96	123	218	198	6.49657	8.64882	10.9551	12.7948	0.00992524	0.984943
gene:ENSSSCG00000000974	427	403	625	526	20.9735	20.2643	27.2268	29.9099	0.0843777	0.531174
gene:ENSSSCG00000000975	604	617	510	386	25.8887	26.5784	18.0365	16.8961	0.216706	-0.386223
gene:ENSSSCG00000000980	249	160	370	261	11.1737	6.06836	13.4022	12.0599	0.16052	0.68577
gene:ENSSSCG00000000981	453	481	359	346	34.1072	36.965	25.8326	31.7553	0.299759	-0.347119
gene:ENSSSCG00000000983	60	46	0	1	3.89401	2.44895	0	0.132338	6.94525e-10	-6.68354
gene:ENSSSCG00000000985	946	897	748	723	24.6108	23.5697	17.8565	18.6995	0.380637	-0.266724
gene:ENSSSCG00000000994	226	267	717	498	16.6444	14.2696	37.7901	33.2522	0.00265921	1.3623
gene:ENSSSCG00000000998	364	269	355	615	11.9203	8.81479	11.3119	18.3877	0.265121	0.670153
gene:ENSSSCG00000000999	461	475	1045	1235	14.5071	17.6356	30.1864	42.2748	3.83876e-07	1.34171
gene:ENSSSCG00000001000	1014	1064	1256	1286	38.3282	40.4585	46.112	50.2539	0.216696	0.349023
gene:ENSSSCG00000001002	1406	1389	1884	2022	29.148	28.2809	33.6289	37.0874	0.0359315	0.540711
gene:ENSSSCG00000001004	2023	2086	217	213	42.7304	44.1652	3.968	4.73518	1.12949e-33	-3.19786
gene:ENSSSCG00000001005	122	105	277	218	99.4752	94.5815	166.55	192.12	0.00112185	1.18455
gene:ENSSSCG00000001006	2058	1986	5605	4199	147.808	146.269	396.601	355.573	0.000134316	1.33786
gene:ENSSSCG00000001008	355	321	332	298	45.2908	41.6479	41.359	43.4305	0.925595	-0.0426858
gene:ENSSSCG00000001009	996	1158	533	488	22.9647	25.5945	12.6926	12.4013	0.000150136	-1.01791
gene:ENSSSCG00000001010	598	505	1212	978	30.4868	25.7549	58.1187	58.8496	8.30798e-05	1.04913
gene:ENSSSCG00000001011	197	170	3	5	8.58217	7.47343	0.206344	0.239288	9.42973e-22	-5.46485
gene:ENSSSCG00000001016	44	47	51	89	95.7885	102.493	69.1155	192.446	0.245243	0.676222
gene:ENSSSCG00000001021	1288	1522	810	601	14.6827	17.0982	8.51866	7.50884	0.000319769	-0.933289
gene:ENSSSCG00000001022	2477	2599	1135	1665	126.881	131.808	50.222	84.8734	0.00106581	-0.80243
gene:ENSSSCG00000001024	1107	1209	623	785	15.733	16.8033	10.957	16.0361	0.0151115	-0.661096
gene:ENSSSCG00000001025	8984	10220	9	2	72.3209	78.3235	0.0849493	0.0166341	1.46495e-206	-10.7025
gene:ENSSSCG00000001026	527	603	369	391	19.4564	22.5716	14.5167	13.9955	0.0986841	-0.514134
gene:ENSSSCG00000001027	1305	1271	1011	788	25.9806	25.5162	18.5008	16.6285	0.0956813	-0.457917
gene:ENSSSCG00000001030	298	299	328	558	14.1971	14.6179	14.7686	23.9522	0.244346	0.624402
gene:ENSSSCG00000001033	190	108	208	269	6.95599	4.35803	9.3741	9.04829	0.0911932	0.734686
gene:ENSSSCG00000001036	1	3	963	778	0.0313505	0.0964702	22.1535	18.0714	4.32587e-53	8.82662
gene:ENSSSCG00000001038	1465	1513	530	662	213.015	229.094	67.6966	84.6487	8.65961e-07	-1.26407
gene:ENSSSCG00000001039	112	84	20	5	2.33889	1.75326	0.42041	0.103895	2.58081e-07	-2.90466
gene:ENSSSCG00000001040	167	212	0	0	25.7453	34.8436	0	0	1.9951e-29	#NAME?
gene:ENSSSCG00000001041	887	926	512	823	46.9506	49.1539	28.9622	46.2984	0.268157	-0.386306
gene:ENSSSCG00000001042	150	153	31	4	7.30961	7.80108	1.13979	0.172837	2.78391e-10	-3.04504
gene:ENSSSCG00000001045	309	347	161	107	12.1172	14.0388	5.36599	4.45462	0.000294336	-1.23023
gene:ENSSSCG00000001046	323	399	60	42	5.8977	7.27368	1.10066	0.839762	1.53757e-14	-2.76243
gene:ENSSSCG00000001047	10	3	21	16	5.47852	2.30467	8.7222	1.38597	0.0831062	1.56802
gene:ENSSSCG00000001049	322	412	250	251	2.73781	3.56572	1.72696	1.73265	0.150241	-0.492362
gene:ENSSSCG00000001050	424	407	3	6	16.5258	15.7034	0.13475	0.229583	1.96181e-41	-6.47501
gene:ENSSSCG00000001053	216	185	522	548	16.414	14.2822	35.8289	41.0584	1.08586e-06	1.4738
gene:ENSSSCG00000001054	0	1	65	65	0	0.0583785	2.89914	4.35079	3.2575e-12	7.08295
gene:ENSSSCG00000001056	1037	1073	605	879	30.3512	31.804	19.1549	24.6084	0.112719	-0.451869
gene:ENSSSCG00000001057	253	234	632	675	6.0668	5.75656	13.6222	14.9336	3.38133e-07	1.48209
gene:ENSSSCG00000001058	2	1	44	42	0.40741	0.249799	7.44646	8.87327	1.53298e-07	4.89924
gene:ENSSSCG00000001061	789	942	1189	962	11.4184	13.399	18.0515	15.1288	0.194319	0.373397
gene:ENSSSCG00000001062	74	61	227	241	4.15667	3.46046	11.8245	13.1757	9.90832e-07	1.85129
gene:ENSSSCG00000001063	774	709	91	53	23.8313	22.0151	2.80664	1.71795	7.21145e-26	-3.30252
gene:ENSSSCG00000001064	25	34	474	278	1.64929	2.42164	31.8176	21.7721	2.91499e-05	3.73419
gene:ENSSSCG00000001065	20	16	36	22	0.514274	0.546493	0.791118	0.58182	0.356103	0.749456
gene:ENSSSCG00000001066	4	8	57	47	0.151754	0.407415	2.51143	1.94911	1.31702e-05	3.17589
gene:ENSSSCG00000001068	45	40	187	96	1.76482	1.51621	6.84777	3.3962	0.0458808	1.79787
gene:ENSSSCG00000001070	201	166	413	489	5.75571	4.91676	10.6319	11.1659	1.46887e-05	1.35435
gene:ENSSSCG00000001073	182	117	181	195	10.8179	6.13547	9.41616	9.54686	0.347948	0.38796
gene:ENSSSCG00000001074	82	64	474	477	1.57324	1.34254	9.27736	8.73784	7.70907e-17	2.76152
gene:ENSSSCG00000001075	3917	3485	5275	8838	98.8691	86.9379	137.406	200.537	0.0747992	0.985828
gene:ENSSSCG00000001076	309	304	208	147	5.71258	6.00725	3.92837	2.6445	0.0370284	-0.727385
gene:ENSSSCG00000001078	132	152	3	4	5.83348	6.91279	0.152038	0.11945	1.10224e-17	-5.28582
gene:ENSSSCG00000001079	835	895	673	807	16.2417	17.7771	13.2662	15.0684	0.606031	-0.167969
gene:ENSSSCG00000001080	280	331	290	362	9.16575	10.7985	9.63246	11.473	0.69999	0.150742
gene:ENSSSCG00000001081	3652	3359	798	964	81.3388	75.0084	16.5364	19.2137	1.96437e-16	-1.93542
gene:ENSSSCG00000001087	651	623	490	743	14.6203	14.4798	11.4921	16.0178	0.985464	0.00832349
gene:ENSSSCG00000001090	102	70	376	268	2.92146	2.37001	10.3559	9.32132	3.85913e-05	1.96488
gene:ENSSSCG00000001091	11	7	109	46	0.143882	0.107177	1.69935	0.776077	0.0244336	3.16959
gene:ENSSSCG00000001092	240	374	405	485	8.77515	13.892	14.2837	16.5138	0.0764885	0.593188
gene:ENSSSCG00000001093	80	73	150	146	4.59142	6.5461	33.6272	24.6729	0.0173071	1.01051
gene:ENSSSCG00000001094	1441	1396	1315	1807	36.8906	36.1251	33.1855	43.6307	0.509326	0.194283
gene:ENSSSCG00000001095	835	746	458	564	56.6881	49.3703	34.23	39.5667	0.0494872	-0.572618
gene:ENSSSCG00000001097	2359	2311	113	140	49.7937	48.704	2.35454	2.60112	2.46488e-51	-4.14933
gene:ENSSSCG00000001100	1529	1678	566	632	21.8294	23.8266	8.13851	9.3704	8.71919e-08	-1.36288
gene:ENSSSCG00000001131	0	0	40	24	0	0	1.22789	0.780644	4.27483e-07	Inf
gene:ENSSSCG00000001137	241	126	424	162	50.7171	27.032	75.7055	34.0885	0.53879	0.738865
gene:ENSSSCG00000001156	412	337	637	857	9.80634	8.68311	13.5848	17.7406	0.00090357	1.05228
gene:ENSSSCG00000001164	28	27	24	21	0.892552	0.839414	0.826528	0.64438	0.813358	-0.230277
gene:ENSSSCG00000001197	42	71	49	59	1.86913	3.14747	2.37278	2.88422	1	-0.00762137
gene:ENSSSCG00000001201	154	167	376	411	1.93344	2.11873	4.4855	4.67296	2.82471e-05	1.35164
gene:ENSSSCG00000001202	44	49	83	81	2.31856	2.46551	4.93365	4.70993	0.0972902	0.877041
gene:ENSSSCG00000001203	66	80	35	15	2.22348	2.71498	1.24428	0.577593	0.00933608	-1.48196
gene:ENSSSCG00000001204	28	27	60	78	0.823318	0.832025	1.80637	2.52117	0.0154635	1.38371
gene:ENSSSCG00000001206	296	315	460	505	5.83521	5.76208	9.82891	10.1995	0.0212523	0.717153
gene:ENSSSCG00000001209	213	181	249	248	2.8838	2.53926	3.54282	3.34813	0.303222	0.39326
gene:ENSSSCG00000001212	197	187	0	0	39.6048	78.7742	0	0	1.02555e-29	#NAME?
gene:ENSSSCG00000001219	698	628	731	946	22.2534	20.6681	24.1528	33.8133	0.178345	0.3953
gene:ENSSSCG00000001233	11	17	23	16	0.221868	0.339976	0.635432	0.394572	0.578228	0.539328
gene:ENSSSCG00000001239	0	0	27	32	0	0	6.21882	8.97869	8.26215e-08	Inf
gene:ENSSSCG00000001242	165	178	158	80	3.11872	3.4841	3.07705	1.81217	0.369569	-0.464344
gene:ENSSSCG00000001244	28	32	0	2	1.6769	2.04624	0.0855302	0.133338	5.81293e-06	-4.86207
gene:ENSSSCG00000001245	68	69	86	49	10.3846	10.6499	12.6762	9.18435	0.97143	0.0408903
gene:ENSSSCG00000001247	20	17	9	6	0.801114	0.680485	0.331634	0.271436	0.17489	-1.24166
gene:ENSSSCG00000001341	283	255	224	207	13.993	13.0277	8.071	8.59887	0.507307	-0.261134
gene:ENSSSCG00000001342	313	316	118	163	6.15476	5.9072	2.69095	3.68526	0.00134004	-1.1063
gene:ENSSSCG00000001346	1982	1770	1719	1922	38.798	33.9658	39.6739	50.0363	0.968757	0.0141522
gene:ENSSSCG00000001347	2283	2498	656	700	35.1993	38.2887	11.3353	13.1913	6.40689e-13	-1.75994
gene:ENSSSCG00000001362	1065	1287	1030	572	8.65853	10.3494	8.76075	5.48639	0.300072	-0.491553
gene:ENSSSCG00000001372	545	582	948	814	16.4527	16.5701	31.5576	32.5997	0.0119452	0.704197
gene:ENSSSCG00000001376	1070	1103	1681	1275	35.0673	35.9751	56.4976	52.1865	0.0847364	0.504224
gene:ENSSSCG00000001379	34146	33186	41408	37182	1263.89	1250.61	1449.18	1502.3	0.114615	0.282116
gene:ENSSSCG00000001382	1863	1935	2556	1669	42.7487	44.9909	59.6236	47.4491	0.64237	0.214973
gene:ENSSSCG00000001383	251	262	456	371	15.6827	17.0167	27.4747	26.3316	0.0200848	0.748738
gene:ENSSSCG00000001384	201	257	621	311	4.94675	6.31505	14.5068	8.88893	0.194679	1.08814
gene:ENSSSCG00000001390	347	364	222	117	6.96956	8.80315	5.23792	3.39472	0.00373703	-1.00594
gene:ENSSSCG00000001392	119	97	269	200	4.47232	3.46083	10.0649	8.93685	0.00141747	1.1787
gene:ENSSSCG00000001394	145	137	4	4	7.50002	5.87571	0.436362	0.239923	4.95205e-17	-5.08125
gene:ENSSSCG00000001398	19	32	90	55	1.91233	2.91453	8.50445	6.41222	0.0214525	1.5697
gene:ENSSSCG00000001400	5667	5535	3875	4759	298.443	295.626	216.429	290.163	0.17553	-0.318714
gene:ENSSSCG00000001402	201	155	310	178	12.8048	9.76409	20.0445	15.1396	0.422899	0.516759
gene:ENSSSCG00000001405	1	0	11	11	0.16662	0	1.84523	2.29753	0.000733472	4.51558
gene:ENSSSCG00000001408	95	63	17	5	7.71396	5.22337	1.39138	0.506088	3.46151e-05	-2.77903
gene:ENSSSCG00000001409	4504	5097	6195	4343	44.6948	55.6344	79.1649	72.8377	0.625603	0.195236
gene:ENSSSCG00000001410	2685	2871	2903	2318	79.3966	84.8691	72.2963	69.7395	0.925043	-0.0297585
gene:ENSSSCG00000001411	1029	1072	9	6	151.586	161.027	1.25153	1.14492	3.94318e-71	-7.06884
gene:ENSSSCG00000001412	64	61	51	17	3.83209	3.64409	3.16623	1.2649	0.218575	-0.813218
gene:ENSSSCG00000001413	340	331	236	232	14.8393	16.943	9.76776	11.852	0.189554	-0.461355
gene:ENSSSCG00000001414	1392	1492	1206	1233	154.319	167.941	146.795	168.326	0.541437	-0.183493
gene:ENSSSCG00000001417	233	185	195	162	28.6615	23.1364	25.3454	26.6693	0.702826	-0.168213
gene:ENSSSCG00000001418	865	946	422	342	39.5838	45.297	16.9593	14.7557	1.62688e-05	-1.18525
gene:ENSSSCG00000001419	1438	1334	32	11	69.2231	66.4652	1.35887	0.861375	8.68962e-69	-5.94553
gene:ENSSSCG00000001420	1606	1614	2434	2102	28.6674	28.1505	49.7717	52.3787	0.0288234	0.553724
gene:ENSSSCG00000001421	289	250	990	512	15.1921	13.5369	48.926	32.6603	0.0698868	1.54106
gene:ENSSSCG00000001422	1	1	22	14	0.0306954	0.0384176	0.713447	0.494509	0.000188611	4.23131
gene:ENSSSCG00000001423	597	521	568	442	35.6947	36.1575	35.724	29.8048	0.810744	-0.0866552
gene:ENSSSCG00000001424	510	487	735	454	10.7476	10.2346	15.8764	11.8774	0.546086	0.31561
gene:ENSSSCG00000001425	145	148	117	88	7.77074	8.44674	7.84809	5.69575	0.308001	-0.454966
gene:ENSSSCG00000001426	239	231	328	210	17.2412	19.5765	27.9368	20.1167	0.599015	0.256254
gene:ENSSSCG00000001427	36	32	10	4	0.558698	0.502948	0.162127	0.0703086	0.00521069	-2.21605
gene:ENSSSCG00000001429	20	31	2	1	0.335341	0.500803	0.046091	0.0215833	8.13299e-05	-4.02409
gene:ENSSSCG00000001430	668	820	917	687	21.0045	27.0257	28.5842	27.2785	0.646596	0.16884
gene:ENSSSCG00000001431	117	99	55	46	8.22413	6.92846	3.64405	3.49501	0.0315599	-1.03729
gene:ENSSSCG00000001433	1741	1573	615	555	98.9146	91.8993	34.1841	39.7465	1.2731e-08	-1.44312
gene:ENSSSCG00000001434	3	3	13	11	0.274314	0.353388	1.20993	1.26502	0.0435491	2.0595
gene:ENSSSCG00000001435	943	858	638	470	44.4498	41.6017	28.1164	29.3838	0.0227808	-0.640519
gene:ENSSSCG00000001436	858	911	531	389	72.2582	77.5578	42.7543	36.8694	0.00146958	-0.882699
gene:ENSSSCG00000001437	2443	2476	1361	1115	102.244	117.326	55.6972	45.605	0.000130198	-0.930624
gene:ENSSSCG00000001440	13	26	39	16	0.582007	1.30649	1.77068	0.919368	0.643831	0.560744
gene:ENSSSCG00000001469	2	1	24	17	0.144138	0.0888748	1.62103	1.32711	0.000243676	3.83254
gene:ENSSSCG00000001471	4927	5525	3182	2661	80.0552	87.6257	56.5958	51.2201	0.000395641	-0.779295
gene:ENSSSCG00000001474	165	187	238	137	4.76903	6.97752	8.86847	5.83449	0.810571	0.15348
gene:ENSSSCG00000001475	2451	2418	1240	1053	78.3062	77.5361	49.3044	53.8429	2.35466e-05	-1.02693
gene:ENSSSCG00000001476	103	97	219	108	10.9043	10.4427	25.4926	14.7006	0.340538	0.772203
gene:ENSSSCG00000001477	669	627	927	625	28.7149	26.8596	48.4488	40.7842	0.45057	0.321001
gene:ENSSSCG00000001478	50	34	33	65	2.99116	1.91986	1.21945	3.17256	0.733647	0.275878
gene:ENSSSCG00000001479	56	34	30	4	1.4514	0.877483	0.793164	0.0967086	0.190958	-1.33619
gene:ENSSSCG00000001483	978	1130	14	41	11.4007	13.2041	0.161756	0.406317	1.06152e-53	-5.20848
gene:ENSSSCG00000001486	393	344	143	170	11.5558	9.91405	3.60449	4.49257	0.000369645	-1.17846
gene:ENSSSCG00000001488	1738	1797	500	953	38.1039	39.0989	11.3956	21.8105	2.23417e-05	-1.22853
gene:ENSSSCG00000001493	474	410	725	691	19.5541	17.1403	31.6977	31.5752	0.0106875	0.738232
gene:ENSSSCG00000001494	423	373	746	911	9.16825	9.99218	16.9477	21.3821	5.79527e-05	1.1146
gene:ENSSSCG00000001499	3200	4231	1829	1445	16.1371	17.1315	12.495	10.2985	0.000591003	-1.12224
gene:ENSSSCG00000001501	612	664	608	600	19.6998	21.3992	19.7503	24.2674	0.962293	-0.0204649
gene:ENSSSCG00000001502	8539	7985	14571	12642	2058.38	1977.04	3486.45	3673.05	5.57104e-05	0.778986
gene:ENSSSCG00000001503	57	41	13	13	3.87578	2.81418	0.926248	1.15579	0.00674027	-1.85627
gene:ENSSSCG00000001504	505	483	398	563	21.4292	20.6608	16.5046	27.9775	0.969499	0.0159978
gene:ENSSSCG00000001505	586	505	355	297	116.287	102.013	76.9472	72.6208	0.0259737	-0.683298
gene:ENSSSCG00000001506	716	746	960	843	25.3041	26.8387	32.1142	36.6398	0.22124	0.361748
gene:ENSSSCG00000001507	317	289	595	483	7.88626	7.41827	11.8385	11.7611	0.00322234	0.890642
gene:ENSSSCG00000001509	611	521	652	630	15.9305	13.1134	18.2878	21.7164	0.465763	0.237942
gene:ENSSSCG00000001510	320	294	457	241	13.93	12.8758	19.7299	13.1534	0.728641	0.247466
gene:ENSSSCG00000001511	206	197	109	64	7.61599	7.47712	4.30439	3.16449	0.00294763	-1.15816
gene:ENSSSCG00000001512	338	281	441	361	64.9637	55.6828	73.8055	78.0006	0.198852	0.433179
gene:ENSSSCG00000001513	182	246	1549	920	1.95344	2.95511	16.506	11.4167	0.000808601	2.5904
gene:ENSSSCG00000001515	209	201	316	317	7.35552	7.16111	11.53	13.8153	0.0467045	0.684879
gene:ENSSSCG00000001516	318	219	465	374	7.39115	5.19624	10.8711	10.3785	0.0386935	0.703179
gene:ENSSSCG00000001518	2086	2331	489	231	14.4509	16.0564	3.45042	1.93711	7.3429e-24	-2.55364
gene:ENSSSCG00000001520	343	312	457	325	19.2134	17.2437	19.756	18.7268	0.394914	0.316228
gene:ENSSSCG00000001526	7689	7833	9873	7013	380.135	394.416	448.067	360.314	0.622118	0.182201
gene:ENSSSCG00000001527	337	346	177	140	39.6527	34.1085	18.16	16.0256	0.00184768	-1.04742
gene:ENSSSCG00000001528	12152	10872	12769	13370	1171.46	1058.05	1226.28	1376.01	0.257613	0.240991
gene:ENSSSCG00000001531	1290	1192	862	891	179.295	168.528	120.418	146.99	0.110449	-0.443628
gene:ENSSSCG00000001532	279	327	539	410	2.39588	2.84844	4.64969	3.72903	0.0245604	0.707479
gene:ENSSSCG00000001533	391	405	462	550	22.7697	23.5459	29.0633	33.6223	0.209017	0.403585
gene:ENSSSCG00000001534	695	861	608	453	10.4899	13.1605	8.5339	7.40387	0.103172	-0.49183
gene:ENSSSCG00000001536	128	137	142	121	2.60381	2.87701	3.24988	2.82667	0.94075	0.0485953
gene:ENSSSCG00000001537	354	354	277	156	12.7798	12.4675	8.56725	7.0322	0.0887717	-0.647219
gene:ENSSSCG00000001538	28	50	35	9	1.0364	1.8327	1.74606	0.601896	0.49092	-0.758956
gene:ENSSSCG00000001539	335	410	385	220	9.43585	11.84	9.56079	6.67097	0.658549	-0.23801
gene:ENSSSCG00000001543	11906	10690	15929	16279	1605.61	1449.22	2067.52	2331.16	0.00299214	0.569447
gene:ENSSSCG00000001544	757	728	682	350	21.9799	20.7738	19.344	12.2308	0.354531	-0.462326
gene:ENSSSCG00000001546	259	223	260	131	10.2764	9.2642	10.1466	7.28894	0.705612	-0.239181
gene:ENSSSCG00000001549	598	650	1180	1484	11.6829	14.7541	24.2211	29.3831	8.64618e-06	1.15088
gene:ENSSSCG00000001554	2509	2410	2794	4341	49.4669	42.5966	69.563	101.974	0.170235	0.59191
gene:ENSSSCG00000001556	705	743	791	904	17.6269	18.7677	19.5815	22.5596	0.348698	0.284736
gene:ENSSSCG00000001562	663	603	1024	1045	13.245	12.1702	20.7113	20.3673	0.00480809	0.766775
gene:ENSSSCG00000001563	346	432	546	976	7.26953	9.13998	11.5706	20.0693	0.112019	1.02288
gene:ENSSSCG00000001564	5313	5357	4723	8059	346.87	352.277	329.227	527.686	0.546086	0.315366
gene:ENSSSCG00000001569	716	641	547	622	15.1724	13.2904	10.5704	14.5549	0.643854	-0.15778
gene:ENSSSCG00000001571	1938	2003	2422	1757	95.4821	101.015	121.824	99.6825	0.681202	0.145161
gene:ENSSSCG00000001573	1565	1335	210	146	64.6508	55.2542	7.72818	5.98535	1.97291e-27	-2.96547
gene:ENSSSCG00000001577	515	476	137	89	15.1971	14.7208	4.21316	3.15624	7.34623e-11	-2.0714
gene:ENSSSCG00000001578	515	593	579	555	12.7199	10.8963	13.1131	11.0997	0.801204	0.0922695
gene:ENSSSCG00000001582	1	1	32	19	0.0334134	0.0409079	0.902818	0.669766	3.353e-05	4.73426
gene:ENSSSCG00000001584	1160	1221	1000	889	61.648	64.0236	38.5579	35.4287	0.347465	-0.274726
gene:ENSSSCG00000001594	16	12	4	0	1.10164	0.931177	0.306566	0	0.0088433	-2.73575
gene:ENSSSCG00000001595	157	189	147	37	2.05427	2.67517	2.36861	0.648606	0.294734	-0.844379
gene:ENSSSCG00000001596	139	173	110	68	4.11736	5.18609	2.9858	2.48965	0.0777026	-0.747854
gene:ENSSSCG00000001597	84	79	22	4	1.80965	1.76284	0.46302	0.082612	1.19648e-05	-2.5806
gene:ENSSSCG00000001600	18	1	16	2	0.816793	0.0565738	0.798355	0.109639	1	-0.0110688
gene:ENSSSCG00000001611	240	224	440	461	5.66856	5.4039	11.2701	11.5983	0.00115393	1.01537
gene:ENSSSCG00000001619	912	964	1357	879	16.3832	18.0286	23.4461	18.3323	0.502548	0.314593
gene:ENSSSCG00000001620	10	5	485	321	0.601784	0.298672	28.0901	22.6768	1.53409e-12	5.80814
gene:ENSSSCG00000001621	11	1	52	33	0.370984	0.0338193	1.74807	1.29829	0.000514668	2.88398
gene:ENSSSCG00000001624	18	10	57	29	0.809075	0.436827	2.20281	1.40534	0.0769064	1.68107
gene:ENSSSCG00000001625	19	13	0	0	1.34412	1.14722	0	0	2.0183e-05	#NAME?
gene:ENSSSCG00000001629	16	21	19	12	0.789536	0.995925	0.609392	0.490728	0.874385	-0.193522
gene:ENSSSCG00000001630	322	383	168	263	12.7367	15.4937	6.43495	11.4808	0.055306	-0.654386
gene:ENSSSCG00000001631	90	78	134	179	6.40726	5.49604	9.66905	15.1943	0.0219072	0.953946
gene:ENSSSCG00000001634	405	430	0	0	8.19713	8.42307	0.0206602	0	8.57342e-51	#NAME?
gene:ENSSSCG00000001638	695	623	515	769	45.0453	40.9424	32.5053	46.2071	0.967077	0.017839
gene:ENSSSCG00000001639	2	3	387	321	0.0269524	0.0501506	4.44797	3.89843	1.2324e-41	7.20575
gene:ENSSSCG00000001641	482	524	218	239	7.81228	8.58436	3.94276	4.02721	0.000447044	-1.08054
gene:ENSSSCG00000001646	208	226	115	111	2.87715	3.20074	1.46424	1.40324	0.0208604	-0.882677
gene:ENSSSCG00000001651	301	307	263	330	11.2555	12.1963	12.6081	19.7247	0.966972	0.0208052
gene:ENSSSCG00000001653	251	239	308	146	7.27856	7.11034	8.20305	4.89062	0.954853	-0.0469294
gene:ENSSSCG00000001654	2707	2632	2956	2578	35.3795	37.051	36.6283	36.5739	0.70587	0.111014
gene:ENSSSCG00000001655	1044	995	582	497	55.8358	54.1854	37.1749	34.973	0.00160332	-0.858785
gene:ENSSSCG00000001657	421	525	552	194	6.77934	8.46175	8.7096	3.77855	0.759256	-0.277537
gene:ENSSSCG00000001658	437	391	758	578	42.7212	38.678	76.7031	69.2243	0.0139145	0.75029
gene:ENSSSCG00000001659	328	344	419	287	10.1512	10.7763	13.5491	11.4795	0.757476	0.132167
gene:ENSSSCG00000001660	1241	1247	3826	3057	26.2278	26.7519	76.5965	74.1425	6.13745e-08	1.52794
gene:ENSSSCG00000001661	1269	1290	686	525	27.69	28.7548	15.497	13.6357	9.91835e-05	-1.01919
gene:ENSSSCG00000001667	658	781	689	751	5.51115	6.40513	5.72973	6.10468	0.871202	0.0589676
gene:ENSSSCG00000001672	29	13	0	0	6.41483	3.14974	0	0	0.00108969	#NAME?
gene:ENSSSCG00000001675	95	97	45	64	5.62795	5.7825	2.58788	4.44706	0.133895	-0.760769
gene:ENSSSCG00000001676	7	2	46	51	0.416082	0.177772	2.28111	3.49387	5.97767e-06	3.48642
gene:ENSSSCG00000001679	2977	3126	5735	5038	53.5287	57.1536	102.862	95.0163	5.33494e-05	0.879127
gene:ENSSSCG00000001680	203	250	190	95	5.00016	6.40759	3.96795	2.47701	0.249803	-0.605423
gene:ENSSSCG00000001683	136	109	229	273	2.92965	2.45409	4.91461	5.94996	0.00249622	1.09183
gene:ENSSSCG00000001686	1004	950	496	342	64.0826	62.0032	32.8327	26.5791	1.90767e-05	-1.16061
gene:ENSSSCG00000001688	225	230	158	128	7.2759	7.48285	4.95241	4.61113	0.109859	-0.610037
gene:ENSSSCG00000001689	148	137	72	68	3.2571	3.08194	1.69208	1.83807	0.0268016	-0.966869
gene:ENSSSCG00000001692	189	192	88	92	22.1764	22.3607	9.40631	11.2678	0.00994697	-1.02372
gene:ENSSSCG00000001695	820	807	666	643	34.3183	32.8556	30.1528	31.6633	0.412905	-0.255165
gene:ENSSSCG00000001696	384	386	523	456	43.3926	43.8886	60.5512	63.1233	0.21206	0.40575
gene:ENSSSCG00000001697	857	826	405	156	25.4005	23.9707	11.357	4.77264	5.16783e-05	-1.52061
gene:ENSSSCG00000001700	2922	3037	2382	1478	73.6759	78.5503	55.6186	39.0109	0.08896	-0.564878
gene:ENSSSCG00000001701	39147	38426	49403	50380	374.133	366.936	537.709	575.102	0.0110299	0.421448
gene:ENSSSCG00000001702	235	152	423	370	14.397	9.76786	24.0675	25.998	0.000670554	1.09378
gene:ENSSSCG00000001703	475	422	180	261	18.4014	15.7046	7.03499	11.926	0.00224273	-0.968602
gene:ENSSSCG00000001706	394	388	497	367	10.2502	10.2408	12.3189	11.5916	0.572559	0.204256
gene:ENSSSCG00000001708	1539	1623	1572	2135	19.7893	20.6758	22.0589	26.896	0.307678	0.285766
gene:ENSSSCG00000001709	253	235	358	348	18.4939	17.8604	28.989	26.0439	0.0805434	0.59126
gene:ENSSSCG00000001711	12	22	0	0	0.319683	0.578837	0	0	8.18963e-05	#NAME?
gene:ENSSSCG00000001715	371	423	0	0	7.80832	9.11838	0	0	3.5544e-49	#NAME?
gene:ENSSSCG00000001716	60	54	0	2	20.5088	22.1634	0	1.12288	1.14403e-09	-5.78833
gene:ENSSSCG00000001718	46	49	120	108	2.31033	2.43783	5.729	4.64847	0.00480293	1.32218
gene:ENSSSCG00000001720	286	269	99	77	7.72669	7.07683	2.8566	2.23704	9.20295e-06	-1.59692
gene:ENSSSCG00000001723	239	275	0	0	6.9968	8.13894	0	0	1.06208e-36	#NAME?
gene:ENSSSCG00000001728	1002	1092	83	92	78.8098	81.5328	8.55325	9.99408	3.49881e-32	-3.52308
gene:ENSSSCG00000001731	381	419	385	482	11.5653	12.9739	11.4675	12.316	0.631103	0.172975
gene:ENSSSCG00000001732	223	236	160	195	9.86613	9.99953	7.67103	7.12842	0.439509	-0.313594
gene:ENSSSCG00000001750	259	284	117	64	10.2915	12.0306	3.88098	4.06075	2.41178e-05	-1.52252
gene:ENSSSCG00000001754	1948	1936	1327	1875	44.8332	45.3739	33.7154	44.3697	0.437332	-0.222547
gene:ENSSSCG00000001755	25	46	20	8	1.59215	2.89874	1.32412	0.507956	0.149002	-1.27755
gene:ENSSSCG00000001756	44	49	18	13	1.37791	1.5542	0.554171	0.372161	0.026205	-1.52429
gene:ENSSSCG00000001757	616	617	544	690	51.9421	52.4558	50.538	64.0706	0.874385	0.0579213
gene:ENSSSCG00000001758	113	100	25	28	2.73554	2.41727	0.654103	0.801025	0.000117741	-1.94933
gene:ENSSSCG00000001759	15	16	57	13	0.412615	0.459398	1.71748	0.409615	0.495693	1.24206
gene:ENSSSCG00000001761	731	769	926	1474	21.9231	23.5752	24.9983	38.516	0.117536	0.733377
gene:ENSSSCG00000001762	431	430	226	181	25.4526	25.1972	13.2978	12.5484	0.00133731	-1.02112
gene:ENSSSCG00000001765	974	1098	855	478	18.5534	21.5182	15.5914	10.5543	0.172707	-0.574005
gene:ENSSSCG00000001767	243	292	149	89	23.432	30.1729	13.9978	14.0162	0.00200328	-1.10658
gene:ENSSSCG00000001769	4939	4715	3734	5093	220.717	205.714	184.009	233.759	0.807215	-0.0729914
gene:ENSSSCG00000001770	836	752	382	405	56.7194	52.3199	24.2565	28.6445	0.000727652	-0.954929
gene:ENSSSCG00000001773	54	70	137	104	14.4071	19.1883	30.0016	34.9939	0.0258113	1.01921
gene:ENSSSCG00000001774	38	34	88	56	7.30374	15.3259	30.1002	6.76169	0.0577389	1.06126
gene:ENSSSCG00000001779	1213	1090	633	716	92.0647	85.5891	44.3449	45.6078	0.00837528	-0.714219
gene:ENSSSCG00000001780	485	546	160	91	31.243	35.6664	9.44846	6.65324	2.90541e-10	-1.97605
gene:ENSSSCG00000001781	111	105	1265	836	1.45186	2.05914	16.841	12.375	4.45409e-07	3.34305
gene:ENSSSCG00000001782	584	608	548	627	37.4671	39.646	27.3437	32.205	0.926925	0.0367674
gene:ENSSSCG00000001785	297	327	220	320	21.956	25.1046	14.7518	25.9654	0.709351	-0.152642
gene:ENSSSCG00000001788	57	56	81	46	4.29534	4.38299	5.90576	4.23979	0.730125	0.230597
gene:ENSSSCG00000001792	183	178	175	200	7.59125	7.38165	8.08991	9.30018	0.809239	0.112315
gene:ENSSSCG00000001799	430	432	1673	2461	10.3494	8.46203	28.1446	33.2499	2.49764e-06	2.31755
gene:ENSSSCG00000001801	478	388	711	1088	16.7184	14.213	23.7465	32.2729	0.0173445	1.11003
gene:ENSSSCG00000001804	859	880	296	310	37.0536	36.6222	13.7063	15.7969	1.4589e-07	-1.46279
gene:ENSSSCG00000001805	169	160	144	183	5.40716	4.92083	4.03158	5.35683	0.930357	0.0478792
gene:ENSSSCG00000001810	293	278	0	1	9.66774	9.28113	0.0323011	0.0405603	5.63714e-38	-9.11273
gene:ENSSSCG00000001814	6401	6033	1359	1533	92.7402	84.6845	22.1824	24.4761	4.60261e-21	-2.04667
gene:ENSSSCG00000001815	248	250	269	321	14.2296	14.5223	13.8981	14.9019	0.418275	0.301739
gene:ENSSSCG00000001816	275	263	376	452	11.2183	10.5797	16.843	18.2566	0.035444	0.679087
gene:ENSSSCG00000001817	5319	5288	3271	3212	120.376	125.069	70.901	84.682	0.0033493	-0.651803
gene:ENSSSCG00000001818	502	473	803	524	15.4447	14.7661	24.4727	19.3129	0.27384	0.505851
gene:ENSSSCG00000001819	593	572	1753	1377	8.19945	8.07387	21.4423	19.2114	8.31388e-07	1.48579
gene:ENSSSCG00000001820	185	211	159	97	11.1018	13.5006	9.53066	6.44803	0.153516	-0.567554
gene:ENSSSCG00000001821	706	695	1019	818	18.1633	17.8754	27.1923	26.4244	0.11809	0.450729
gene:ENSSSCG00000001822	72	69	78	75	2.55937	2.63086	2.72214	3.43018	0.776561	0.176419
gene:ENSSSCG00000001823	1498	1415	728	707	34.4241	33.8056	16.22	16.9496	0.000195193	-0.962957
gene:ENSSSCG00000001825	42	59	37	17	4.9969	7.2502	3.79938	2.13362	0.198948	-0.839552
gene:ENSSSCG00000001826	5	6	43	17	0.15952	0.196316	1.71188	0.678027	0.0812957	2.51191
gene:ENSSSCG00000001834	3888	3664	208	132	196.889	190.499	10.2738	7.82009	5.27344e-63	-4.41191
gene:ENSSSCG00000001835	705	810	550	413	8.30669	9.6831	6.06422	4.70616	0.0415258	-0.593258
gene:ENSSSCG00000001837	562	714	742	748	11.2496	14.4064	15.686	15.802	0.364963	0.282256
gene:ENSSSCG00000001838	550	559	579	580	12.1832	12.2776	12.5959	15.9568	0.732036	0.12199
gene:ENSSSCG00000001840	401	409	407	244	10.9705	11.2602	12.2128	9.47624	0.570085	-0.253474
gene:ENSSSCG00000001848	20	16	8	7	1.54811	1.22647	0.475946	0.527349	0.19231	-1.20401
gene:ENSSSCG00000001849	464	393	10	4	10.3288	8.6414	0.227294	0.101624	3.06581e-39	-5.87179
gene:ENSSSCG00000001850	82	110	140	127	11.9216	18.5405	19.4401	19.7221	0.236081	0.535082
gene:ENSSSCG00000001852	1790	1945	3099	2869	92.6006	99.5661	178.353	185.507	0.00217117	0.735119
gene:ENSSSCG00000001858	894	854	727	688	136.088	135.134	100.022	117.291	0.42664	-0.246216
gene:ENSSSCG00000001859	67	105	147	139	3.11982	3.95089	6.75059	6.79782	0.0666459	0.79284
gene:ENSSSCG00000001860	272	282	84	116	42.9798	44.7237	14.2678	17.3667	8.07904e-05	-1.41366
gene:ENSSSCG00000001861	674	703	552	913	23.1702	22.4636	13.368	14.2544	0.77046	0.144421
gene:ENSSSCG00000001862	1556	1397	991	1204	107.653	99.8815	71.7729	88.0831	0.182203	-0.37104
gene:ENSSSCG00000001863	25	28	44	10	0.971697	1.18541	1.72087	0.463955	0.971891	0.0940056
gene:ENSSSCG00000001865	86	131	136	124	1.65953	2.52361	3.03356	2.48379	0.503719	0.320268
gene:ENSSSCG00000001866	1546	1537	2267	3194	79.3222	79.2404	121.48	155.438	0.0093929	0.880872
gene:ENSSSCG00000001868	2453	2197	2363	2568	169.388	157.205	151.226	172.228	0.618342	0.142323
gene:ENSSSCG00000001869	446	563	530	440	3.01502	3.70954	4.34036	3.42966	1	0.00301332
gene:ENSSSCG00000001871	891	878	1169	1106	23.5027	22.4519	33.8038	32.4343	0.133305	0.421656
gene:ENSSSCG00000001875	495	553	195	125	19.1972	20.635	7.63631	5.87603	8.44098e-08	-1.65003
gene:ENSSSCG00000001876	739	675	382	566	104.237	95.8481	46.6893	78.3792	0.0824725	-0.521207
gene:ENSSSCG00000001877	384	359	383	372	18.3062	17.075	21.2736	21.672	0.840038	0.0816005
gene:ENSSSCG00000001878	736	727	546	558	16.0868	16.8498	10.3168	10.7793	0.258112	-0.347989
gene:ENSSSCG00000001880	1391	1526	1265	1036	18.7652	20.7353	18.8457	15.8765	0.319453	-0.282404
gene:ENSSSCG00000001881	574	553	1035	653	22.3103	24.2556	44.7076	35.7611	0.202639	0.644227
gene:ENSSSCG00000001882	27	27	26	6	1.50843	1.5347	1.45682	0.412446	0.466079	-0.688037
gene:ENSSSCG00000001884	209	185	153	137	23.2206	21.3753	16.8085	19.1685	0.353774	-0.383164
gene:ENSSSCG00000001885	194	252	393	317	4.33113	5.8503	7.54833	7.34485	0.0289669	0.730883
gene:ENSSSCG00000001887	838	825	884	734	25.3789	26.391	25.1575	23.6864	0.96485	0.0200306
gene:ENSSSCG00000001888	12	6	14	7	0.796403	0.407397	0.900209	0.528892	0.845905	0.284548
gene:ENSSSCG00000001892	1344	1308	795	731	56.6386	56.6988	29.0586	31.1728	0.00531587	-0.738422
gene:ENSSSCG00000001898	386	423	429	402	11.618	12.1434	13.1553	14.44	0.801634	0.097615
gene:ENSSSCG00000001900	579	538	847	896	20.7173	19.1566	28.2759	35.8369	0.0124482	0.699841
gene:ENSSSCG00000001903	760	803	722	740	18.4773	20.1101	17.9011	21.2421	0.922176	-0.0381188
gene:ENSSSCG00000001904	697	764	703	665	28.1888	30.5051	28.7574	33.8601	0.926408	-0.0360456
gene:ENSSSCG00000001905	55	71	84	43	10.8414	14.6778	18.2026	11.2656	0.945364	0.0744394
gene:ENSSSCG00000001906	6485	6871	1162	1087	186.44	200.635	37.7365	39.6271	2.36892e-30	-2.51125
gene:ENSSSCG00000001907	241	226	327	316	20.7277	19.69	23.4301	27.0646	0.135926	0.51992
gene:ENSSSCG00000001909	0	5	384	223	0	0.193967	11.6023	8.39364	2.62957e-09	6.98782
gene:ENSSSCG00000001910	26	34	15	7	1.12833	2.35359	0.602262	0.322345	0.0812957	-1.38386
gene:ENSSSCG00000001912	339	393	444	382	7.33218	8.09301	7.89236	8.9045	0.51424	0.233846
gene:ENSSSCG00000001913	49	63	96	45	2.35213	2.62085	4.00095	2.64586	0.654625	0.395754
gene:ENSSSCG00000001914	1594	1628	176	81	80.4123	83.0553	6.98631	4.1239	8.4127e-38	-3.5847
gene:ENSSSCG00000001918	2020	2078	1031	1422	41.6446	43.573	22.4227	28.7576	0.00706228	-0.684152
gene:ENSSSCG00000001921	2607	2907	1530	1387	34.4963	38.7186	20.0536	18.2038	0.000357805	-0.859463
gene:ENSSSCG00000001922	1478	1454	940	1222	40.3623	46.2357	24.8003	30.8092	0.167876	-0.382952
gene:ENSSSCG00000001924	461	473	560	477	13.0162	13.4464	15.5648	13.1287	0.542793	0.210402
gene:ENSSSCG00000001925	363	350	288	355	16.3085	15.8049	14.0127	17.7651	0.82338	-0.0921815
gene:ENSSSCG00000001927	4152	3772	1009	916	173.616	158.276	37.694	38.2335	1.28984e-17	-1.98246
gene:ENSSSCG00000001929	442	404	407	357	12.0476	10.9262	11.6674	10.7502	0.820327	-0.0879312
gene:ENSSSCG00000001930	14274	14294	29334	30823	510.376	510.04	1123.2	1363.87	4.9683e-11	1.13236
gene:ENSSSCG00000001931	7	11	25	23	0.212075	0.317448	0.774703	0.739227	0.0796737	1.47446
gene:ENSSSCG00000001934	1680	1458	556	812	41.5312	37.1216	13.269	17.4133	8.04855e-06	-1.14212
gene:ENSSSCG00000001938	21	133	0	0	0.722077	4.72985	0	0	0.0342062	#NAME?
gene:ENSSSCG00000001940	2437	2486	344	372	86.1298	90.3525	12.0932	13.2162	4.6677e-27	-2.72365
gene:ENSSSCG00000001941	264	269	228	272	5.74611	6.94932	3.6866	5.87812	0.948276	-0.0350234
gene:ENSSSCG00000001942	37	18	71	129	3.10227	1.47741	4.89954	9.57335	0.0178399	1.91614
gene:ENSSSCG00000001943	21	20	127	170	0.426326	0.425567	2.39104	2.84879	7.54236e-10	2.9131
gene:ENSSSCG00000001946	442	403	415	486	21.5959	19.938	20.0914	21.2948	0.680459	0.149762
gene:ENSSSCG00000001947	116	81	214	274	4.65546	3.00793	8.01412	9.73544	0.000188069	1.36498
gene:ENSSSCG00000001950	71	64	73	94	8.75024	7.87163	7.61979	11.3414	0.510771	0.363422
gene:ENSSSCG00000001951	2111	1963	1195	1632	211.774	198.756	123.349	167.268	0.072265	-0.470999
gene:ENSSSCG00000001952	430	383	80	122	22.9341	20.4224	3.93177	6.43452	4.16077e-09	-1.9535
gene:ENSSSCG00000001955	1402	1324	792	1029	37.8057	36.0991	22.9541	26.8106	0.0533763	-0.52553
gene:ENSSSCG00000001956	156	162	132	160	12.229	12.6717	9.60966	11.8566	0.907149	-0.0659609
gene:ENSSSCG00000001958	759	748	1097	2216	9.69068	8.39188	15.1438	27.6761	0.136043	1.1902
gene:ENSSSCG00000001959	445	466	1044	1769	16.6447	17.8644	37.8481	53.7111	0.00798938	1.68149
gene:ENSSSCG00000001960	442	444	278	442	20.3235	20.2533	15.445	23.0766	0.523936	-0.244048
gene:ENSSSCG00000001963	119	138	1206	2430	3.83023	4.52675	35.9488	72.1288	0.000485857	3.87645
gene:ENSSSCG00000001966	1517	1870	543	858	27.4384	33.4726	11.0078	16.2207	7.82337e-05	-1.21802
gene:ENSSSCG00000001968	157	102	138	144	6.20343	4.06908	5.55417	5.99253	0.713611	0.180344
gene:ENSSSCG00000001970	2317	2423	590	662	28.8007	30.7291	8.71877	9.95785	3.36631e-14	-1.86302
gene:ENSSSCG00000001971	2948	3461	1586	2016	24.4373	28.8028	14.7488	17.5401	0.00116355	-0.774388
gene:ENSSSCG00000001972	73	50	74	113	1.74542	1.22384	1.90449	3.42462	0.190319	0.659484
gene:ENSSSCG00000001973	610	567	422	503	32.104	30.329	21.8604	23.3037	0.373924	-0.290501
gene:ENSSSCG00000001974	339	248	747	1206	6.73341	5.10859	13.3799	17.2775	0.00252531	1.78907
gene:ENSSSCG00000001975	93	68	59	46	16.533	12.2568	9.59171	8.42777	0.311628	-0.556968
gene:ENSSSCG00000001977	169	138	396	419	7.0448	7.22423	12.8803	9.18826	4.99217e-06	1.46632
gene:ENSSSCG00000001984	773	761	620	345	9.11833	8.98686	7.88849	4.92103	0.126622	-0.606476
gene:ENSSSCG00000001986	5	17	302	155	0.139205	0.479496	7.60781	4.68876	0.000204513	4.44057
gene:ENSSSCG00000001987	5	8	24	11	0.232432	0.396503	1.05287	0.520809	0.171756	1.49277
gene:ENSSSCG00000001989	603	618	0	0	49.5985	50.974	0	0	4.28717e-64	#NAME?
gene:ENSSSCG00000001990	853	868	489	406	17.7382	18.3908	11.243	11.03	0.00154076	-0.883643
gene:ENSSSCG00000001991	158	162	193	142	6.99432	7.45828	8.13315	6.53049	0.796377	0.126551
gene:ENSSSCG00000001992	305	381	269	247	17.5034	20.7703	13.1395	14.4218	0.325608	-0.351649
gene:ENSSSCG00000001993	23	27	7	2	0.616585	0.736802	0.515461	0.0769543	0.0061753	-2.40784
gene:ENSSSCG00000001994	453	401	320	231	13.6133	11.4716	9.25838	7.25875	0.0795559	-0.571758
gene:ENSSSCG00000001997	25	13	45	26	7.6177	4.35734	12.7679	8.45866	0.216696	0.963122
gene:ENSSSCG00000001999	1883	1813	2396	1976	44.9568	42.8324	50.7388	53.5762	0.263555	0.301957
gene:ENSSSCG00000002001	47	20	97	119	0.588244	0.253203	1.22121	1.76479	0.000343267	1.74488
gene:ENSSSCG00000002002	50	51	58	37	2.55391	2.61908	2.82392	2.1957	0.987125	-0.0269638
gene:ENSSSCG00000002003	512	588	500	489	13.4137	15.7449	12.342	14.6187	0.796284	-0.094794
gene:ENSSSCG00000002004	661	675	488	446	42.1702	42.9667	37.5304	36.2149	0.13176	-0.457428
gene:ENSSSCG00000002005	103	85	235	265	2.29373	1.91158	5.86365	7.98623	5.58096e-05	1.46853
gene:ENSSSCG00000002006	649	626	978	949	55.9945	53.3241	93.993	103.148	0.0182844	0.654387
gene:ENSSSCG00000002008	1043	1092	677	643	16.5742	17.2839	10.7331	10.8586	0.0210142	-0.634934
gene:ENSSSCG00000002009	340	327	2096	1165	15.1384	14.8155	93.5458	64.1513	0.00538036	2.35176
gene:ENSSSCG00000002013	302	313	156	90	21.9891	22.9964	12.996	9.10607	0.000267498	-1.25988
gene:ENSSSCG00000002014	0	0	39	16	0	0	0.976171	0.506032	0.00150699	Inf
gene:ENSSSCG00000002015	607	535	449	328	21.941	19.9065	16.2949	14.5986	0.109892	-0.495234
gene:ENSSSCG00000002016	110	76	145	73	3.84514	2.50701	4.23922	2.84303	0.731748	0.291474
gene:ENSSSCG00000002020	377	313	261	290	23.8338	19.7702	19.9552	23.1136	0.471449	-0.267105
gene:ENSSSCG00000002021	81	66	165	114	1.79075	1.53142	2.94562	2.37689	0.0269354	0.985073
gene:ENSSSCG00000002022	28	17	29	29	7.56862	4.72022	7.28953	8.71149	0.621113	0.423948
gene:ENSSSCG00000002023	3485	3580	4155	3717	175.831	185.703	209.393	235.899	0.399714	0.21519
gene:ENSSSCG00000002025	579	603	1948	1342	25.0464	26.935	64.2818	57.8476	0.00106581	1.53777
gene:ENSSSCG00000002029	105	189	46	77	1.00314	1.86491	0.5161	1.0123	0.10479	-1.2016
gene:ENSSSCG00000002032	19098	20350	618	366	370.054	398.89	12.1523	7.60531	1.81376e-126	-5.26323
gene:ENSSSCG00000002034	3933	4123	3014	3010	77.0523	77.3555	82.4409	86.1417	0.134417	-0.360918
gene:ENSSSCG00000002036	1875	1606	1357	1264	208.281	180.028	151.567	168.318	0.198452	-0.35071
gene:ENSSSCG00000002037	1122	1267	276	180	17.2325	20.4473	5.08746	3.83361	1.18888e-17	-2.32794
gene:ENSSSCG00000002039	5721	6613	2401	2637	110.729	127.207	51.0778	64.5949	7.89376e-09	-1.23383
gene:ENSSSCG00000002040	358	262	300	249	33.0379	24.2596	25.5553	22.8015	0.775533	-0.116178
gene:ENSSSCG00000002041	5184	5194	475	447	179.17	192.64	8.4205	7.80269	1.6466e-46	-3.43384
gene:ENSSSCG00000002042	844	903	1741	1550	62.9304	70.9346	108.803	107.194	0.000127503	0.972874
gene:ENSSSCG00000002050	1886	1640	848	1056	411.286	361.627	147.612	211.778	0.0011065	-0.83228
gene:ENSSSCG00000002051	2201	2081	1247	739	75.7696	72.8399	40.0145	27.8205	0.000191026	-1.04664
gene:ENSSSCG00000002127	2330	2832	1412	1440	18.6585	22.6148	12.5252	13.1982	0.00107636	-0.797512
gene:ENSSSCG00000002135	62	65	658	740	4.208	4.36885	45.46	57.4456	3.53075e-28	3.51808
gene:ENSSSCG00000002136	327	321	388	296	7.17789	7.0332	8.24081	6.29024	0.729328	0.138175
gene:ENSSSCG00000002137	2214	2215	1750	2236	139.755	144.544	120.001	162.626	0.758073	-0.0953382
gene:ENSSSCG00000002138	346	349	258	196	26.3383	26.8812	20.4529	17.4988	0.106141	-0.55409
gene:ENSSSCG00000002141	553	550	136	64	8.26326	6.45994	1.57641	0.85541	2.99514e-14	-2.40011
gene:ENSSSCG00000002143	440	470	527	471	15.1753	16.1822	21.8117	18.8363	0.584269	0.192373
gene:ENSSSCG00000002145	255	255	179	188	8.05527	8.23634	5.49518	5.7849	0.275092	-0.416689
gene:ENSSSCG00000002235	378	407	733	580	20.3532	22.0085	34.4293	31.9089	0.00611676	0.802133
gene:ENSSSCG00000002243	49	94	68	58	1.21584	2.34301	1.77158	1.63995	0.873306	-0.12245
gene:ENSSSCG00000002245	306	253	218	421	12.7496	10.8219	8.82359	13.8427	0.718512	0.246786
gene:ENSSSCG00000002252	70	69	848	805	1.80415	1.74757	20.9082	18.7693	1.97025e-31	3.63063
gene:ENSSSCG00000002254	172	197	508	710	4.18677	4.8591	11.9152	15.6417	5.71421e-06	1.77907
gene:ENSSSCG00000002259	842	1076	936	608	6.89881	8.46199	9.30855	5.87916	0.579638	-0.251406
gene:ENSSSCG00000002260	19	16	0	0	3.64461	3.08522	0.157511	0	1.15008e-05	#NAME?
gene:ENSSSCG00000002263	15	20	109	74	0.395193	0.519756	2.72973	1.86988	2.73135e-05	2.4477
gene:ENSSSCG00000002264	153	195	222	167	2.42144	4.69479	3.98815	2.7014	0.614155	0.221237
gene:ENSSSCG00000002265	14	22	72	36	0.692485	1.12583	3.16911	1.73568	0.0828155	1.64835
gene:ENSSSCG00000002266	2071	2335	874	855	18.8803	19.82	10.9693	10.7732	1.43304e-07	-1.29089
gene:ENSSSCG00000002267	6	6	372	402	0.181065	0.186362	9.53694	12.4838	3.01035e-39	6.06906
gene:ENSSSCG00000002268	8	17	7	21	0.158179	0.339805	0.145203	0.389076	0.904383	0.215833
gene:ENSSSCG00000002269	1590	1515	2994	2898	35.0969	33.6501	73.382	79.7325	3.3389e-05	0.982695
gene:ENSSSCG00000002274	10	12	321	187	0.333414	0.394591	10.7368	7.05605	2.75089e-06	4.59141
gene:ENSSSCG00000002275	2	0	133	159	0.0947329	0	6.43663	7.99763	7.17273e-23	7.24476
gene:ENSSSCG00000002276	2277	2503	57	24	39.0274	42.2127	1.11534	0.551395	3.69756e-80	-5.81894
gene:ENSSSCG00000002279	36	22	1	1	2.71616	1.74211	0.117305	0.0739824	7.98161e-06	-4.80015
gene:ENSSSCG00000002280	741	854	97	18	25.7036	30.0012	3.63479	0.779919	1.19471e-31	-3.726
gene:ENSSSCG00000002281	230	221	149	183	5.41028	5.38343	3.78682	5.1092	0.334883	-0.385022
gene:ENSSSCG00000002282	464	405	449	521	21.2188	18.9263	20.8278	25.4477	0.532063	0.215829
gene:ENSSSCG00000002283	402	488	326	279	9.78298	11.8862	8.70517	7.07793	0.127628	-0.497236
gene:ENSSSCG00000002285	282	278	596	676	7.57508	7.4458	17.5833	21.6246	1.95653e-05	1.24109
gene:ENSSSCG00000002287	1750	1900	478	542	29.2681	32.6979	8.56105	8.78581	1.71244e-12	-1.78173
gene:ENSSSCG00000002288	2726	2734	455	689	115.435	118.325	24.2477	30.6363	2.46558e-19	-2.19924
gene:ENSSSCG00000002290	636	529	663	1058	12.4125	10.4705	12.3296	17.5177	0.199664	0.617946
gene:ENSSSCG00000002292	228	318	219	104	2.33831	3.30897	2.202	1.131	0.254267	-0.693797
gene:ENSSSCG00000002294	1077	1245	622	637	67.6741	78.2267	42.8443	45.8267	0.0020916	-0.824729
gene:ENSSSCG00000002295	684	713	539	620	53.0939	55.6163	43.2337	53.91	0.519362	-0.211995
gene:ENSSSCG00000002296	3548	3468	1137	998	115.904	115.142	36.2033	32.9003	1.21584e-12	-1.65719
gene:ENSSSCG00000002298	300	378	371	315	2.46647	3.16467	3.02125	2.89453	0.856876	0.0766524
gene:ENSSSCG00000002299	51	54	49	39	4.83101	6.7074	6.68911	5.18737	0.790474	-0.194841
gene:ENSSSCG00000002303	182	182	85	68	11.9585	12.0184	6.02588	5.47618	0.00314008	-1.19053
gene:ENSSSCG00000002305	521	534	504	484	9.52438	9.83432	9.02975	9.0114	0.931	-0.0359947
gene:ENSSSCG00000002306	1	1	566	302	0.0212366	0.0261604	11.5932	7.37509	3.65795e-09	8.82405
gene:ENSSSCG00000002307	2167	1975	2009	2000	336.723	308.886	311.211	329.897	0.977424	0.0112049
gene:ENSSSCG00000002309	7	15	42	4	0.144812	0.315524	0.936346	0.103858	0.662669	1.13451
gene:ENSSSCG00000002311	164	170	214	126	3.27361	3.50525	4.08654	2.85291	0.89396	0.0876099
gene:ENSSSCG00000002314	0	0	94	45	0	0	3.60649	1.92361	1.31147e-05	Inf
gene:ENSSSCG00000002315	1	0	62	58	0.0154303	0	1.46954	1.42194	1.8662e-11	6.96349
gene:ENSSSCG00000002316	107	68	87	154	18.9329	11.2261	13.2365	23.9826	0.450772	0.515754
gene:ENSSSCG00000002328	470	355	331	513	45.7518	37.0345	23.1065	33.6484	0.866127	0.0879618
gene:ENSSSCG00000002329	560	690	11	1	5.44922	7.30987	0.109813	0.0450969	1.27519e-50	-6.63285
gene:ENSSSCG00000002330	848	885	671	649	7.35299	7.82242	5.7596	5.53212	0.265939	-0.334097
gene:ENSSSCG00000002332	1207	1258	681	619	13.622	13.2441	7.5475	7.31175	0.0011163	-0.864018
gene:ENSSSCG00000002333	21	21	5	6	6.18981	5.76298	1.50801	1.79663	0.0365057	-1.87576
gene:ENSSSCG00000002337	328	347	312	178	6.11845	6.50497	7.48747	4.55549	0.364457	-0.399961
gene:ENSSSCG00000002340	1431	1386	397	466	39.2435	38.2796	12.0192	14.779	2.2184e-10	-1.64949
gene:ENSSSCG00000002341	33	31	0	0	0.799294	0.782583	0	0	7.32522e-08	#NAME?
gene:ENSSSCG00000002345	1483	1512	530	601	25.5237	26.2759	9.19241	11.3428	1.53729e-07	-1.34743
gene:ENSSSCG00000002346	60	35	145	87	1.93182	2.51891	5.58858	2.93775	0.0514277	1.34931
gene:ENSSSCG00000002347	126	147	275	227	3.18736	3.61874	4.88951	3.55107	0.00959031	0.938621
gene:ENSSSCG00000002348	63	45	88	62	4.0487	2.93069	5.11483	3.80341	0.342352	0.534283
gene:ENSSSCG00000002349	103	104	37	44	3.57651	3.61379	1.33843	1.58278	0.00868876	-1.29644
gene:ENSSSCG00000002350	268	359	117	85	9.96831	13.2729	4.25015	3.9504	2.26662e-05	-1.57327
gene:ENSSSCG00000002351	446	451	342	318	20.586	21.1872	17.6841	15.65	0.250808	-0.383772
gene:ENSSSCG00000002352	258	262	224	232	8.75128	10.403	9.02755	10.2505	0.75872	-0.131337
gene:ENSSSCG00000002353	168	168	256	249	2.38987	2.40977	3.70994	3.57266	0.0778625	0.646373
gene:ENSSSCG00000002354	362	365	357	328	17.2919	18.1343	15.9524	15.6966	0.955649	-0.0269034
gene:ENSSSCG00000002355	277	241	174	139	5.62758	4.45399	2.86755	2.26927	0.0688171	-0.667059
gene:ENSSSCG00000002357	968	879	477	365	19.0083	17.5447	8.87474	6.70666	9.1021e-05	-1.07323
gene:ENSSSCG00000002361	76	84	5	0	2.35468	2.67475	0.1676	0	5.20314e-11	-4.92797
gene:ENSSSCG00000002362	16	46	23	9	0.650573	1.84934	0.929526	0.434673	0.525601	-0.888813
gene:ENSSSCG00000002366	18280	16819	958	702	1160.93	1079.89	62.7873	50.9469	1.20945e-92	-4.34181
gene:ENSSSCG00000002367	262	229	98	68	40.4157	30.4676	6.46388	5.6083	5.09795e-05	-1.50387
gene:ENSSSCG00000002368	194	216	4	6	2.1063	2.35893	0.0469354	0.0704409	7.21852e-23	-5.3018
gene:ENSSSCG00000002370	846	860	603	551	13.1032	13.8207	9.67504	9.46828	0.0811143	-0.50498
gene:ENSSSCG00000002372	1143	1332	1030	1252	9.29945	10.617	9.40002	12.0279	0.862411	-0.0599237
gene:ENSSSCG00000002374	2268	2423	1706	1606	55.3995	60.5918	45.2392	46.7605	0.0849238	-0.443346
gene:ENSSSCG00000002375	131	113	88	36	3.312	3.08646	2.41231	1.22985	0.0887115	-0.912642
gene:ENSSSCG00000002376	2	2	79	59	0.1048	0.127142	4.93829	4.93201	1.11308e-10	5.16886
gene:ENSSSCG00000002377	653	661	648	717	33.9896	34.7117	36.1803	44.0318	0.745132	0.112623
gene:ENSSSCG00000002378	218	216	178	197	3.5001	3.61131	3.42885	3.41308	0.730952	-0.153143
gene:ENSSSCG00000002379	208	210	219	189	26.815	26.8266	31.6521	31.9434	0.970139	0.0244403
gene:ENSSSCG00000002380	19	18	15	2	0.69252	0.652643	0.567514	0.0791712	0.270363	-1.05331
gene:ENSSSCG00000002381	1191	1238	1304	1526	15.6466	16.537	18.4304	22.1552	0.328986	0.277776
gene:ENSSSCG00000002382	4784	4660	3706	4599	149.925	157.565	105.692	122.472	0.630757	-0.12855
gene:ENSSSCG00000002383	4003	3623	187	94	185.331	168.228	7.80037	4.54097	4.71264e-69	-4.69953
gene:ENSSSCG00000002384	463	414	289	325	18.4927	18.2343	13.1021	16.0558	0.168287	-0.456899
gene:ENSSSCG00000002385	104	94	49	44	2.23974	2.02732	1.10663	1.0783	0.0387907	-1.03122
gene:ENSSSCG00000002386	125	115	143	138	16.7035	14.0294	23.1615	25.1125	0.54263	0.286048
gene:ENSSSCG00000002387	468	553	586	639	4.76631	8.43069	4.66939	5.34426	0.31206	0.320756
gene:ENSSSCG00000002389	169	186	410	296	3.14427	3.94095	7.83614	7.35163	0.00579305	1.05252
gene:ENSSSCG00000002390	19	13	52	14	1.25347	0.894284	3.38441	1.14137	0.495937	1.11016
gene:ENSSSCG00000002395	435	432	648	689	4.64538	4.74208	6.76244	7.00813	0.0198183	0.682832
gene:ENSSSCG00000002396	83	69	50	28	4.28415	6.34337	4.45152	3.0378	0.102985	-0.900531
gene:ENSSSCG00000002397	72	89	138	133	2.4953	3.38403	3.76818	4.17056	0.0654787	0.81008
gene:ENSSSCG00000002403	345	362	262	207	9.66962	10.2037	7.74048	6.62273	0.120031	-0.53211
gene:ENSSSCG00000002404	621	635	449	400	8.90921	9.28716	6.61994	5.6202	0.0971313	-0.505827
gene:ENSSSCG00000002408	193	228	143	167	1.89163	2.28965	1.32267	1.60535	0.345324	-0.38406
gene:ENSSSCG00000002410	166	180	127	175	3.04713	3.50804	2.82184	3.66264	0.773162	-0.139938
gene:ENSSSCG00000002411	214	207	498	622	4.22133	4.18919	9.58898	9.94575	9.23715e-07	1.46842
gene:ENSSSCG00000002412	1223	1280	60	52	10.6749	11.7287	0.656693	0.600173	6.39939e-47	-4.4227
gene:ENSSSCG00000002414	879	919	149	125	35.5489	36.8718	7.03834	6.03141	6.50636e-20	-2.65454
gene:ENSSSCG00000002418	402	475	17	0	19.8557	23.6573	0.772125	3.88156e-08	2.54322e-38	-5.61687
gene:ENSSSCG00000002423	0	0	10	20	0	0	0.485757	0.842104	0.000341977	Inf
gene:ENSSSCG00000002424	42	59	129	154	2.31993	3.15756	5.55577	6.43666	0.000414564	1.54398
gene:ENSSSCG00000002425	762	791	300	430	8.25468	9.6911	2.5645	3.60982	0.000270617	-1.03311
gene:ENSSSCG00000002426	2093	2091	1656	2038	58.8618	58.6157	47.4582	56.4765	0.686095	-0.122747
gene:ENSSSCG00000002427	356	282	613	862	3.04616	2.43356	5.62482	6.92514	0.00088428	1.26489
gene:ENSSSCG00000002428	68	63	323	291	2.54178	2.51854	10.8698	9.6775	2.01645e-10	2.28766
gene:ENSSSCG00000002429	603	604	424	449	6.51157	6.54867	4.66254	4.70841	0.191227	-0.409398
gene:ENSSSCG00000002430	84	51	49	45	11.0656	7.07424	7.28644	5.88476	0.441824	-0.463827
gene:ENSSSCG00000002431	541	562	603	514	18.1876	18.5372	19.7519	18.5126	0.837892	0.0776858
gene:ENSSSCG00000002433	1778	1699	1475	2158	69.1683	63.8312	72.7373	112.922	0.745921	0.119067
gene:ENSSSCG00000002434	381	394	157	209	6.72084	6.96704	2.92622	3.82219	0.00172377	-1.02589
gene:ENSSSCG00000002436	202	219	415	359	5.75442	6.30251	13.2615	14.0217	0.00384047	0.93795
gene:ENSSSCG00000002440	582	691	387	421	5.84125	6.77628	3.88213	5.03391	0.0471099	-0.597826
gene:ENSSSCG00000002441	1611	1740	1239	1663	28.0629	31.0987	23.2716	27.8457	0.62028	-0.151088
gene:ENSSSCG00000002443	1316	1217	0	0	26.8869	25.2388	0.0190263	0	1.07095e-94	#NAME?
gene:ENSSSCG00000002445	429	443	455	695	3.25321	3.40828	3.67307	4.83341	0.264283	0.454786
gene:ENSSSCG00000002446	388	351	580	632	7.07387	6.59466	10.0131	9.51866	0.00926975	0.77141
gene:ENSSSCG00000002447	365	356	296	374	23.4081	23.8267	20.8788	24.2675	0.915646	-0.0490901
gene:ENSSSCG00000002448	490	529	497	729	17.7477	19.5895	17.7709	23.0503	0.376228	0.322672
gene:ENSSSCG00000002449	349	367	238	138	595.202	637.004	300.308	210.259	0.00912202	-0.867191
gene:ENSSSCG00000002451	240	225	1	2	5.29577	4.96865	0.0365291	0.0497166	1.57562e-30	-7.22238
gene:ENSSSCG00000002452	1548	1693	686	521	45.2928	49.5655	19.8959	16.058	7.64083e-08	-1.36469
gene:ENSSSCG00000002455	388	419	118	129	9.6046	10.7005	3.07491	3.32024	4.77536e-07	-1.65022
gene:ENSSSCG00000002456	99	80	214	134	4.65037	3.58172	10.6122	8.59285	0.0699874	1.02038
gene:ENSSSCG00000002457	418	384	565	566	15.6743	14.4547	19.2836	24.088	0.0710733	0.554181
gene:ENSSSCG00000002458	263	206	146	217	29.7427	22.6471	15.1072	23.2689	0.438481	-0.314192
gene:ENSSSCG00000002459	356	298	506	467	61.0358	52.5784	98.8777	103.156	0.0440429	0.631861
gene:ENSSSCG00000002460	862	787	1117	1197	22.0762	20.588	28.0017	30.7927	0.0459379	0.546588
gene:ENSSSCG00000002461	714	705	696	700	8.39089	8.48771	7.80826	7.32522	0.93037	0.0347336
gene:ENSSSCG00000002469	21	20	32	19	1.01106	0.944981	1.39893	0.908325	0.686178	0.376649
gene:ENSSSCG00000002470	914	927	917	1078	18.8596	19.2606	21.1519	25.5797	0.580283	0.173177
gene:ENSSSCG00000002471	44	34	3	0	8.09576	6.40296	0.565137	0	1.26108e-06	-4.6288
gene:ENSSSCG00000002472	87	90	132	107	145.272	39.3378	56.8382	131.661	0.297259	0.493085
gene:ENSSSCG00000002476	6175	6065	0	0	347.878	338.404	0	0	1.054e-181	#NAME?
gene:ENSSSCG00000002483	101	70	9	25	5.34789	3.7245	0.454241	1.58811	9.93629e-05	-2.27885
gene:ENSSSCG00000002487	31	18	1	8	1.9079	1.12958	0.101959	0.522293	0.0123324	-2.39764
gene:ENSSSCG00000002490	273	325	0	0	10.0466	12.1425	0	0	9.65957e-41	#NAME?
gene:ENSSSCG00000002494	592	652	164	111	4.27027	4.75633	1.21582	0.785085	2.94724e-12	-2.11639
gene:ENSSSCG00000002495	2032	2151	330	222	16.9572	17.4778	2.76764	3.22471	2.35184e-28	-2.86071
gene:ENSSSCG00000002496	310	254	563	590	26.1364	21.8059	45.8565	51.9697	0.000236895	1.08945
gene:ENSSSCG00000002499	30	27	31	26	3.14975	2.79887	3.37676	3.24712	0.973325	0.0594398
gene:ENSSSCG00000002502	404	433	250	197	5.04769	5.446	3.14407	2.4082	0.00858899	-0.8449
gene:ENSSSCG00000002505	4187	4152	2900	4647	79.4621	81.4804	55.2579	79.2087	0.848437	-0.0887746
gene:ENSSSCG00000002506	513	510	725	1089	31.2788	31.7682	45.5017	63.5142	0.032863	0.881988
gene:ENSSSCG00000002508	1305	1308	883	988	48.2864	46.3086	29.0998	35.4041	0.126382	-0.424297
gene:ENSSSCG00000002509	1812	1815	1961	1258	55.0679	54.2252	22.2858	17.8135	0.797233	-0.110828
gene:ENSSSCG00000002511	5	8	309	214	0.244075	0.424872	13.9239	12.222	1.54887e-13	5.39157
gene:ENSSSCG00000002512	8	7	18	13	1.82444	1.74806	3.25342	2.966	0.246655	1.10772
gene:ENSSSCG00000002515	11	20	25	25	1.99527	3.51946	2.74633	3.57576	0.37933	0.748666
gene:ENSSSCG00000002516	1004	1030	1054	1137	36.7672	33.9661	35.64	43.7193	0.59602	0.165144
gene:ENSSSCG00000002517	29	41	44	36	4.43041	6.20199	5.65083	5.58684	0.754009	0.252749
gene:ENSSSCG00000002520	862	848	1242	1026	42.9534	43.1293	53.7643	56.5558	0.0947466	0.467065
gene:ENSSSCG00000002523	1730	1909	2381	1967	36.7053	30.8104	58.863	58.8736	0.239119	0.316578
gene:ENSSSCG00000002524	27	34	0	0	5.13832	6.42033	0	0	1.21577e-07	#NAME?
gene:ENSSSCG00000002525	538	529	1075	988	8.2773	7.54832	15.4728	15.5987	0.000173447	1.0101
gene:ENSSSCG00000002526	1201	1362	1047	901	23.902	26.7722	19.5005	17.1396	0.235503	-0.336318
gene:ENSSSCG00000002527	7	14	75	60	2.07625	4.27085	14.2855	15.748	1.49711e-05	2.74511
gene:ENSSSCG00000002528	59	69	108	66	2.21323	3.47461	4.12494	3.89143	0.366331	0.504763
gene:ENSSSCG00000002529	696	556	899	678	685.781	556.897	688.923	768.605	0.258228	0.39297
gene:ENSSSCG00000002530	571	569	205	276	152.494	155.037	49.8283	74.8657	7.51074e-05	-1.18858
gene:ENSSSCG00000002532	102	143	202	190	3.5527	4.95715	6.30334	6.87863	0.0601447	0.737222
gene:ENSSSCG00000002533	203	178	185	203	7.78769	6.79759	7.09065	8.35667	0.860787	0.0838503
gene:ENSSSCG00000002535	13073	12057	9882	13221	487.622	438.72	418.33	584.796	0.824364	-0.0650278
gene:ENSSSCG00000002539	2302	2569	3282	3215	67.8035	74.2726	86.4923	98.5703	0.0530255	0.47418
gene:ENSSSCG00000002544	223	194	80	26	2.74507	2.38777	0.905307	0.3463	1.52687e-06	-1.91085
gene:ENSSSCG00000002545	21	26	15	18	5.35704	6.55257	2.95296	4.45116	0.630209	-0.452835
gene:ENSSSCG00000002546	274	268	286	268	6.22922	6.66319	6.38553	9.031	0.834904	0.0903734
gene:ENSSSCG00000002547	916	972	1091	1284	31.6458	32.5334	41.5343	48.44	0.166612	0.38839
gene:ENSSSCG00000002550	1291	1238	1173	1030	451.335	445.149	381.149	409.699	0.652442	-0.139898
gene:ENSSSCG00000002555	41	40	6	8	1.73412	1.75033	0.25101	0.387083	0.00122189	-2.47611
gene:ENSSSCG00000002557	239	231	5	5	24.6717	26.565	0.529393	1.2852	8.53999e-26	-5.49626
gene:ENSSSCG00000002558	651	704	20	2	10.9731	11.8047	0.309572	0.0444306	4.87495e-50	-5.87509
gene:ENSSSCG00000002559	155	158	275	226	8.86213	11.3262	19.4964	13.8048	0.0435127	0.738363
gene:ENSSSCG00000002620	133	115	361	328	5.06782	4.34438	12.9001	12.8328	4.92895e-06	1.53302
gene:ENSSSCG00000002621	2510	2820	577	362	55.9401	64.8753	11.5105	8.49464	4.66291e-23	-2.44333
gene:ENSSSCG00000002622	166	153	116	56	27.6491	26.2356	17.115	8.64481	0.0631662	-0.828132
gene:ENSSSCG00000002623	41	50	0	0	3.3894	4.2068	0	0	7.98038e-10	#NAME?
gene:ENSSSCG00000002627	665	617	1245	1604	50.3997	47.2377	91.0939	123.362	2.82946e-06	1.20862
gene:ENSSSCG00000002628	354	370	327	389	6.58898	6.45975	6.15826	6.50967	0.925884	0.0412013
gene:ENSSSCG00000002629	679	601	540	868	28.4505	25.224	22.2278	37.0069	0.686738	0.192554
gene:ENSSSCG00000002633	240	288	219	180	4.36217	5.22805	4.10911	4.33697	0.368088	-0.344254
gene:ENSSSCG00000002635	159	175	330	196	5.33433	5.92177	11.0673	8.36808	0.221749	0.717149
gene:ENSSSCG00000002636	217	185	418	349	28.5172	24.7468	44.9379	48.8671	0.00226195	0.991442
gene:ENSSSCG00000002637	167	110	13	4	9.83169	6.51023	0.7373	0.280335	4.6841e-08	-3.96118
gene:ENSSSCG00000002639	5	2	325	150	0.287421	0.13876	17.8387	10.4431	7.45494e-05	6.14685
gene:ENSSSCG00000002640	362	379	107	71	4.96464	5.22555	2.1135	1.15553	4.33593e-09	-1.99643
gene:ENSSSCG00000002645	270	294	76	49	27.4055	30.2877	6.962	5.36583	1.00444e-08	-2.11237
gene:ENSSSCG00000002646	425	472	301	305	59.1629	60.7808	39.988	49.6713	0.119937	-0.507402
gene:ENSSSCG00000002650	27	6	27	13	2.7305	0.6375	2.10701	1.38097	0.839612	0.339244
gene:ENSSSCG00000002651	312	298	417	305	17.9507	17.6045	20.8497	20.1429	0.397469	0.303612
gene:ENSSSCG00000002652	454	434	725	548	7.98603	7.31469	17.1881	18.155	0.0538261	0.579806
gene:ENSSSCG00000002654	206	240	682	599	4.2471	5.50431	13.3165	13.8746	6.64658e-08	1.58157
gene:ENSSSCG00000002655	717	725	404	514	43.5901	45.4692	23.8039	29.1334	0.0439971	-0.594764
gene:ENSSSCG00000002656	716	675	1410	1455	10.3966	9.95799	18.3219	19.7521	1.81867e-05	1.1005
gene:ENSSSCG00000002660	156	161	227	156	6.80278	7.35827	7.50898	5.85771	0.428957	0.333782
gene:ENSSSCG00000002663	427	486	528	543	36.4235	44.5602	40.7225	66.8014	0.38047	0.288587
gene:ENSSSCG00000002664	534	661	138	140	6.87615	8.64433	1.68081	2.01378	1.99693e-11	-2.04535
gene:ENSSSCG00000002666	184	226	767	535	3.08465	4.04094	12.3052	10.8106	0.000280876	1.72805
gene:ENSSSCG00000002667	545	529	801	712	22.4159	22.3168	31.5176	33.7894	0.0581653	0.553548
gene:ENSSSCG00000002670	575	530	836	961	21.9955	20.4087	32.2236	38.9495	0.00622848	0.758868
gene:ENSSSCG00000002671	179	178	0	0	4.62688	4.59123	0	0	3.83149e-28	#NAME?
gene:ENSSSCG00000002672	50	52	61	27	2.00189	2.25397	2.20681	1.18537	0.858863	-0.149335
gene:ENSSSCG00000002680	51	56	131	117	2.66974	2.82381	5.39877	6.35921	0.00508383	1.27196
gene:ENSSSCG00000002681	495	417	540	562	14.7886	12.0187	14.1507	15.7808	0.305075	0.330919
gene:ENSSSCG00000002682	1013	1126	1156	1052	15.3394	17.0779	17.0412	17.2497	0.750268	0.104925
gene:ENSSSCG00000002688	127	151	1	0	2.6244	3.01115	0.0388892	0	6.94353e-22	-8.04683
gene:ENSSSCG00000002689	1164	1150	603	299	29.6648	29.4371	14.0576	7.714	4.3484e-05	-1.29626
gene:ENSSSCG00000002690	66	75	83	64	1.18766	1.3071	1.74623	1.11984	0.859664	0.120384
gene:ENSSSCG00000002697	129	149	38	36	16.3943	19.8728	5.0806	5.1961	4.73247e-05	-1.8506
gene:ENSSSCG00000002701	652	672	373	376	11.5145	14.1491	9.1333	9.7786	0.00947225	-0.763524
gene:ENSSSCG00000002703	834	855	993	1643	32.3174	33.9884	40.1427	67.1966	0.170625	0.697208
gene:ENSSSCG00000002704	5670	5811	8484	8846	220.681	225.208	343.823	372.56	0.00163837	0.652128
gene:ENSSSCG00000002706	42	44	74	56	1.84269	1.86984	3.01382	2.60718	0.265499	0.656402
gene:ENSSSCG00000002707	649	456	420	454	63.2767	45.0527	41.4734	44.0485	0.43562	-0.280896
gene:ENSSSCG00000002708	126	110	340	198	3.93426	3.45793	9.72818	6.28078	0.0598438	1.25062
gene:ENSSSCG00000002709	0	0	16	16	1.75423e-16	6.08074e-05	2.23645	3.12052	1.24072e-05	Inf
gene:ENSSSCG00000002712	33	37	39	16	3.23977	3.84744	3.47214	1.75339	0.733164	-0.283749
gene:ENSSSCG00000002714	530	491	187	106	22.6846	21.4299	7.13666	4.62967	2.20685e-08	-1.73897
gene:ENSSSCG00000002715	480	475	813	798	10.686	9.522	16.581	17.3741	0.00390871	0.812861
gene:ENSSSCG00000002719	93	88	164	166	11.2927	11.3486	14.5716	18.3804	0.0242096	0.924695
gene:ENSSSCG00000002720	251	321	931	838	11.1878	11.8254	39.0229	40.4877	1.11551e-09	1.6882
gene:ENSSSCG00000002721	407	430	493	265	5.88856	6.30643	7.13206	4.17927	0.899579	-0.0805153
gene:ENSSSCG00000002722	1328	1383	1048	1256	30.1811	32.1203	26.3517	35.0083	0.561362	-0.177507
gene:ENSSSCG00000002723	3284	3517	2658	2733	81.4698	88.6749	71.5287	84.0431	0.281949	-0.276945
gene:ENSSSCG00000002724	36	21	23	14	3.49362	2.14434	2.19171	1.54226	0.506807	-0.562349
gene:ENSSSCG00000002725	753	795	772	1012	37.0455	39.5603	41.2354	55.7127	0.388297	0.261299
gene:ENSSSCG00000002726	73	66	164	130	3.2948	2.70954	5.84515	5.81737	0.00753379	1.14056
gene:ENSSSCG00000002729	137	142	101	113	19.0351	20.3477	12.3597	15.6598	0.491509	-0.325016
gene:ENSSSCG00000002730	0	0	45	23	0	0	2.73968	1.4962	3.34867e-05	Inf
gene:ENSSSCG00000002734	215	191	0	4	11.3703	9.10687	0	0.174956	1.42712e-26	-6.62079
gene:ENSSSCG00000002736	23	16	0	0	0.89616	0.623902	0	0	5.59281e-06	#NAME?
gene:ENSSSCG00000002738	36	31	19	35	1.46186	1.23547	0.893525	1.50989	0.774517	-0.257046
gene:ENSSSCG00000002739	50	85	88	48	1.53567	2.63971	2.60175	1.57701	0.951196	0.0735855
gene:ENSSSCG00000002740	1899	1986	1348	1421	24.6155	26.2097	17.6934	18.1176	0.103549	-0.430497
gene:ENSSSCG00000002741	18	50	49	48	0.934664	2.59843	2.82197	2.87799	0.428382	0.571997
gene:ENSSSCG00000002742	82	98	7	1	3.80311	4.65197	0.307764	0.0497516	6.70089e-11	-4.42311
gene:ENSSSCG00000002743	957	1015	490	466	44.9854	48.4252	26.4268	25.0976	0.000294419	-0.985808
gene:ENSSSCG00000002746	114	84	43	36	15.9814	12.4563	6.18566	5.33744	0.0114916	-1.26634
gene:ENSSSCG00000002748	385	388	344	405	12.1096	12.2019	11.1098	14.9992	0.982602	0.0117585
gene:ENSSSCG00000002752	316	395	687	1127	1.97454	2.50504	4.09115	6.60728	0.0142666	1.40655
gene:ENSSSCG00000002753	793	724	969	1155	36.9613	33.201	47.5835	64.0596	0.0499994	0.542631
gene:ENSSSCG00000002754	1568	1354	2227	4198	99.0555	86.2475	126.446	250.077	0.0977052	1.19076
gene:ENSSSCG00000002755	3660	4300	1211	1332	24.7362	33.726	7.47273	7.36654	4.64174e-12	-1.58834
gene:ENSSSCG00000002756	2573	2469	906	909	106.029	93.6707	52.9767	65.9947	4.77701e-09	-1.41573
gene:ENSSSCG00000002758	22	40	72	56	1.32566	3.20959	8.82911	5.82762	0.0594831	1.10651
gene:ENSSSCG00000002759	221	281	175	203	11.3131	14.7982	7.44054	10.0251	0.367188	-0.351683
gene:ENSSSCG00000002760	594	495	667	1246	32.6552	32.6525	33.1475	40.2326	0.19952	0.866865
gene:ENSSSCG00000002762	651	679	874	1160	17.4272	18.4344	24.4694	31.9301	0.0144891	0.669386
gene:ENSSSCG00000002763	352	294	435	407	53.5089	45.4332	64.1467	67.9024	0.184522	0.440902
gene:ENSSSCG00000002767	13	2	13	10	0.392146	0.0782689	0.473992	0.403923	0.603721	0.675183
gene:ENSSSCG00000002768	757	914	1147	998	24.7388	30.2724	39.2445	39.5959	0.139354	0.419783
gene:ENSSSCG00000002769	247	252	440	457	17.7755	20.2365	36.7093	39.5815	0.00393421	0.904195
gene:ENSSSCG00000002771	756	841	1143	905	14.5633	16.8819	20.4292	19.6852	0.143353	0.418914
gene:ENSSSCG00000002774	1156	998	467	271	26.1061	23.3992	9.2028	5.81171	2.04456e-07	-1.48351
gene:ENSSSCG00000002776	985	868	477	533	24.245	21.9986	11.4105	14.6795	0.00319999	-0.818041
gene:ENSSSCG00000002778	23	20	207	130	1.16513	1.13589	7.86638	5.38042	3.74221e-05	3.03166
gene:ENSSSCG00000002780	215	209	158	140	16.3715	16.0296	13.3639	14.4431	0.259422	-0.449599
gene:ENSSSCG00000002783	4	17	138	36	0.0966464	0.385582	2.88067	0.967125	0.147459	3.11833
gene:ENSSSCG00000002786	258	254	18	22	10.8191	10.9019	0.738374	1.12328	1.83531e-17	-3.62109
gene:ENSSSCG00000002787	519	589	959	1038	25.2205	29.1779	44.6965	56.2894	0.000808601	0.90784
gene:ENSSSCG00000002790	257	230	193	134	43.0269	39.7186	35.2171	29.1808	0.173713	-0.513936
gene:ENSSSCG00000002792	355	389	404	349	7.61069	7.59159	9.3286	9.36862	0.852615	0.0768055
gene:ENSSSCG00000002793	10	21	27	21	1.07897	2.33407	2.13201	2.06014	0.428832	0.691618
gene:ENSSSCG00000002795	59	31	1400	1753	0.814439	0.696015	26.1229	31.5465	1.23262e-45	5.1868
gene:ENSSSCG00000002797	1319	1362	861	779	89.1201	93.0743	55.2563	52.5828	0.0146656	-0.649997
gene:ENSSSCG00000002799	5694	6348	3655	3779	50.0652	56.9055	36.81	38.927	0.0035927	-0.637609
gene:ENSSSCG00000002801	44	26	68	32	3.17301	1.92362	4.7391	2.70762	0.550962	0.57726
gene:ENSSSCG00000002802	182	186	237	228	7.9054	8.10584	9.88046	10.5903	0.30885	0.396175
gene:ENSSSCG00000002804	2738	2883	2002	2220	44.5924	46.946	33.1946	35.6924	0.167876	-0.355184
gene:ENSSSCG00000002805	607	620	351	545	50.0633	50.8459	25.4036	38.3513	0.207313	-0.398131
gene:ENSSSCG00000002806	503	478	484	253	14.7287	13.1876	13.2331	8.48041	0.50839	-0.35002
gene:ENSSSCG00000002807	170	141	148	81	13.2147	12.538	14.7631	7.51355	0.471988	-0.379432
gene:ENSSSCG00000002812	490	461	20	17	15.1725	13.0736	0.683896	0.636361	8.40208e-33	-4.62445
gene:ENSSSCG00000002813	213	211	369	284	8.61275	8.59705	13.3768	12.4596	0.0461724	0.683142
gene:ENSSSCG00000002815	13	32	93	59	0.564988	1.47609	3.79087	3.08193	0.00956979	1.81842
gene:ENSSSCG00000002818	360	337	8	10	22.651	22.7949	0.466662	0.704879	2.29169e-31	-5.21831
gene:ENSSSCG00000002819	758	676	1145	1786	42.142	38.3857	61.4291	98.8689	0.0228375	1.0866
gene:ENSSSCG00000002820	405	438	320	413	10.9843	12.0212	8.59831	10.2437	0.703653	-0.144999
gene:ENSSSCG00000002822	1230	1255	928	1028	35.0816	36.7589	25.4326	29.7929	0.323163	-0.287651
gene:ENSSSCG00000002824	23	44	0	0	2.33959	4.25643	0	0	1.77043e-05	#NAME?
gene:ENSSSCG00000002826	48	66	0	0	3.17529	4.38791	0	0	1.62365e-11	#NAME?
gene:ENSSSCG00000002828	2	0	380	282	0.0615138	0	13.1782	9.19545	3.39742e-26	8.42885
gene:ENSSSCG00000002829	927	1081	2237	1567	28.5115	32.8917	68.4712	55.5069	0.018217	0.982687
gene:ENSSSCG00000002831	6	10	469	169	0.350524	0.558705	25.1064	11.5253	0.00503087	5.38272
gene:ENSSSCG00000002835	222	244	140	100	7.22549	7.62499	3.49363	2.41394	0.0162265	-0.89656
gene:ENSSSCG00000002836	2301	2568	452	556	37.8312	42.5218	6.85818	9.02308	4.00401e-19	-2.21505
gene:ENSSSCG00000002837	93	76	79	104	3.9487	3.25378	2.98226	3.71118	0.765085	0.171098
gene:ENSSSCG00000002838	321	472	1334	1256	5.75397	8.21256	22.6204	25.066	1.55148e-11	1.76675
gene:ENSSSCG00000002841	831	888	777	814	10.2056	11.1314	8.53383	8.89458	0.882995	-0.0535166
gene:ENSSSCG00000002843	1017	930	338	338	82.4371	72.6968	30.8833	32.3743	7.7138e-08	-1.46789
gene:ENSSSCG00000002844	974	887	353	522	19.8004	18.5482	7.55372	10.5947	0.000176051	-1.0331
gene:ENSSSCG00000002846	784	947	950	1545	25.9005	31.1736	35.0669	49.0168	0.245115	0.582753
gene:ENSSSCG00000002847	221	235	822	685	4.55043	5.06911	17.7623	16.1117	4.32675e-10	1.78424
gene:ENSSSCG00000002849	79	66	102	106	13.7344	9.837	14.9386	16	0.237492	0.578432
gene:ENSSSCG00000002854	355	342	307	397	15.4411	15.2953	16.8981	23.1785	0.860787	0.0709953
gene:ENSSSCG00000002855	299	262	228	228	10.3041	9.5089	8.05824	9.34351	0.540744	-0.240751
gene:ENSSSCG00000002857	165	205	1459	1146	2.29079	2.90048	19.6236	14.6597	1.29366e-14	2.87592
gene:ENSSSCG00000002859	849	879	531	438	13.1623	13.7225	7.91883	6.68599	0.0057437	-0.774827
gene:ENSSSCG00000002860	610	526	855	1048	77.6326	84.5216	149.9	162.23	0.00346628	0.801129
gene:ENSSSCG00000002861	235	183	83	115	11.8812	9.41808	4.2572	5.51121	0.00826288	-1.02212
gene:ENSSSCG00000002863	129	104	1186	831	7.09953	6.91528	57.6307	55.4247	1.5512e-08	3.17433
gene:ENSSSCG00000002865	480	496	192	220	9.10271	9.12693	5.66534	4.49377	0.000128684	-1.18676
gene:ENSSSCG00000002866	38	21	4	0	2.93315	1.50209	0.388941	0	0.000714679	-3.81136
gene:ENSSSCG00000002867	359	401	780	867	9.90255	11.4956	21.8823	21.9884	2.36952e-05	1.17353
gene:ENSSSCG00000002868	402	442	365	319	49.8161	55.6066	41.553	47.7218	0.491372	-0.243863
gene:ENSSSCG00000002869	1356	1497	766	942	113.231	124.47	65.4823	81.2155	0.0098032	-0.683104
gene:ENSSSCG00000002872	643	715	265	231	8.83314	10.3885	3.4041	2.94931	1.55174e-06	-1.39366
gene:ENSSSCG00000002873	3802	3435	6038	5897	185.787	154.601	318.486	405.349	0.000295641	0.780146
gene:ENSSSCG00000002875	67	57	94	131	6.41028	5.56312	9.03599	14.0885	0.0498762	0.915527
gene:ENSSSCG00000002876	714	801	614	724	140.868	163.673	107.724	132.768	0.724448	-0.12187
gene:ENSSSCG00000002877	216	166	327	470	5.10318	3.99834	7.7784	11.1319	0.00586386	1.11663
gene:ENSSSCG00000002879	732	720	908	658	21.8557	21.4174	24.7121	22.4707	0.628823	0.16956
gene:ENSSSCG00000002880	539	620	103	130	10.1727	12.1386	2.06798	2.59676	3.69016e-13	-2.25754
gene:ENSSSCG00000002884	540	568	2	0	43.8007	49.1961	0.267232	0	1.70207e-57	-9.04177
gene:ENSSSCG00000002885	647	686	686	616	29.9698	31.2216	31.6484	32.4102	0.955245	0.025212
gene:ENSSSCG00000002895	586	625	695	572	4.82068	5.17138	6.04534	5.89996	0.724615	0.124973
gene:ENSSSCG00000002896	103	97	70	76	8.28096	8.6922	5.46885	6.7118	0.447731	-0.396296
gene:ENSSSCG00000002898	147	149	129	130	3.99342	4.01731	4.09365	4.95015	0.790121	-0.13432
gene:ENSSSCG00000002904	471	446	728	617	8.57355	8.32002	12.8343	11.5737	0.0387089	0.612038
gene:ENSSSCG00000002905	1119	1039	932	1002	62.9521	59.4882	52.229	68.2029	0.762566	-0.10032
gene:ENSSSCG00000002907	2002	1703	2855	2821	484.365	414.661	598.59	690.979	0.00544976	0.673666
gene:ENSSSCG00000002910	236	173	138	148	22.968	17.4309	14.0486	17.906	0.256111	-0.458541
gene:ENSSSCG00000002916	10	26	161	127	5.0547	13.8432	67.2603	68.4001	2.74821e-10	3.06096
gene:ENSSSCG00000002917	304	288	76	44	10.4109	10.1869	2.3343	1.58676	9.69408e-10	-2.24063
gene:ENSSSCG00000002921	19	20	1257	898	0.427331	0.413836	23.65	17.9925	6.09712e-19	5.84876
gene:ENSSSCG00000002922	13	3	22	8	3.08791	0.863498	3.69882	1.6903	0.545161	0.970209
gene:ENSSSCG00000002923	251	230	493	395	3.20777	3.28153	7.19192	5.88996	0.00266981	0.944291
gene:ENSSSCG00000002925	268	270	343	324	21.6431	22.4079	24.1908	28.1104	0.3016	0.368839
gene:ENSSSCG00000002926	559	501	717	764	63.962	57.8126	87.7071	110.309	0.0652003	0.540316
gene:ENSSSCG00000002927	7	19	12	0	0.44081	0.915156	0.576801	3.39008e-05	0.592407	-1.04253
gene:ENSSSCG00000002930	80	85	38	33	4.95028	5.15017	2.71739	2.11076	0.0313992	-1.15719
gene:ENSSSCG00000002931	16	6	13	17	0.546226	0.261767	0.484524	0.668565	0.634006	0.502996
gene:ENSSSCG00000002932	177	238	182	227	3.94839	5.18124	4.67765	5.3444	0.947103	0.0361786
gene:ENSSSCG00000002933	53	47	67	121	1.52171	1.47928	1.95355	2.83479	0.136469	0.965044
gene:ENSSSCG00000002935	219	214	174	221	6.618	5.59865	3.95899	4.9463	0.876827	-0.0757993
gene:ENSSSCG00000002936	121	123	88	149	5.29713	5.36818	4.09294	6.26084	0.988688	0.0128764
gene:ENSSSCG00000002937	181	202	182	248	3.82403	3.69824	3.31286	4.06846	0.592962	0.223384
gene:ENSSSCG00000002938	41	65	82	116	0.771465	1.00588	1.70851	2.17794	0.0505693	0.95796
gene:ENSSSCG00000002941	122	136	117	79	2.45214	4.47177	2.33724	1.72184	0.483221	-0.335396
gene:ENSSSCG00000002950	198	236	168	124	5.08809	6.48224	4.27746	3.42656	0.190485	-0.511119
gene:ENSSSCG00000002952	360	297	409	430	24.7922	21.1185	24.7422	31.8365	0.219321	0.410586
gene:ENSSSCG00000002953	163	142	11	11	252.934	228.759	12.5414	19.6237	3.58657e-13	-3.73502
gene:ENSSSCG00000002954	3131	3021	0	0	230.148	224.691	0	0	1.6794e-138	#NAME?
gene:ENSSSCG00000002956	1740	1625	2143	2145	92.9068	86.7177	104.033	120.244	0.117899	0.407979
gene:ENSSSCG00000002959	66	52	99	83	11.006	9.30733	12.5478	12.6452	0.180874	0.684448
gene:ENSSSCG00000002962	11	1	29	15	0.295887	0.0326004	0.829876	0.484909	0.0989823	1.93531
gene:ENSSSCG00000002963	2540	2481	2063	2334	343.23	347.558	258.217	327.612	0.64564	-0.133959
gene:ENSSSCG00000002965	5511	5567	2085	2044	99.1893	103.317	34.8448	39.5957	2.96495e-10	-1.36532
gene:ENSSSCG00000002972	175	181	256	227	6.35587	7.31313	9.3811	12.0969	0.186254	0.499363
gene:ENSSSCG00000002988	35	31	17	20	0.982768	0.791894	0.605567	0.506862	0.320879	-0.777818
gene:ENSSSCG00000002989	897	966	1361	997	26.3005	30.1625	40.8531	35.004	0.228508	0.400482
gene:ENSSSCG00000002995	946	918	802	808	45.2626	46.3185	41.3694	48.342	0.635815	-0.153063
gene:ENSSSCG00000002998	1191	1166	1384	1262	81.5285	79.1557	90.252	90.573	0.445672	0.225828
gene:ENSSSCG00000002999	268	299	517	376	11.6683	13.0401	17.7844	14.9678	0.0439943	0.715944
gene:ENSSSCG00000003000	236	195	175	146	4.66955	3.8692	3.8056	3.57973	0.364489	-0.365733
gene:ENSSSCG00000003005	10	17	321	249	0.456382	0.665835	11.9373	10.5431	1.96024e-20	4.46059
gene:ENSSSCG00000003006	31	17	0	0	5.15586	3.1387	0	0	2.30363e-05	#NAME?
gene:ENSSSCG00000003013	109	124	87	96	12.6831	15.052	10.5011	14.9522	0.567734	-0.290651
gene:ENSSSCG00000003015	205	243	121	203	24.3766	25.704	12.0219	19.6512	0.324791	-0.412406
gene:ENSSSCG00000003017	236	244	64	123	11.5251	11.4218	2.87116	6.23494	0.000464885	-1.3059
gene:ENSSSCG00000003018	164	120	159	113	6.13828	4.98324	5.34827	4.59529	1	-0.001964
gene:ENSSSCG00000003021	821	993	1276	715	5.4905	6.85765	8.80379	5.96608	0.767653	0.196724
gene:ENSSSCG00000003022	0	5	24	13	0	0.410577	1.28806	0.758604	0.0107626	2.95215
gene:ENSSSCG00000003024	24	28	5	4	1.0663	1.26603	0.223644	0.189353	0.00479159	-2.47047
gene:ENSSSCG00000003030	965	1150	1127	752	15.5053	20.1726	18.8877	17.4299	0.801313	-0.10942
gene:ENSSSCG00000003035	1145	1164	987	1106	54.251	53.4102	42.6487	57.9686	0.800998	-0.0840899
gene:ENSSSCG00000003038	0	3	50	32	0	0.253198	2.99277	2.35463	5.64428e-07	4.83616
gene:ENSSSCG00000003039	0	0	58	28	0	0	2.58808	1.65927	4.97871e-05	Inf
gene:ENSSSCG00000003040	629	625	524	373	17.3116	17.2935	14.2694	12.5665	0.170011	-0.422711
gene:ENSSSCG00000003041	11852	10760	14291	12351	1209.06	1100.43	1363.65	1391.96	0.156489	0.29586
gene:ENSSSCG00000003046	1156	916	991	845	335.309	286.506	206.41	216.153	0.723632	-0.11527
gene:ENSSSCG00000003048	70	91	3	0	6.84779	8.99736	0.31552	0	3.0156e-12	-5.67375
gene:ENSSSCG00000003054	9	8	80	61	0.588459	0.663458	4.15827	3.72327	1.34674e-06	3.11215
gene:ENSSSCG00000003055	229	270	747	517	7.76035	8.99493	24.5907	19.8057	0.00232492	1.40191
gene:ENSSSCG00000003058	56	71	108	119	3.47113	4.31084	6.69836	8.61437	0.0549309	0.895828
gene:ENSSSCG00000003059	382	318	411	338	43.2143	35.9094	45.1603	47.0875	0.681916	0.157097
gene:ENSSSCG00000003061	1043	974	472	398	31.6426	29.7908	17.3542	16.6386	1.99779e-05	-1.15368
gene:ENSSSCG00000003063	202	216	28	24	3.19278	2.77919	0.558971	0.619715	6.61718e-12	-2.94744
gene:ENSSSCG00000003064	99	91	102	99	60.8391	60.3002	52.0149	57.5525	0.806529	0.139668
gene:ENSSSCG00000003065	657	529	18	27	53.0445	43.4022	1.28207	2.2541	2.73484e-33	-4.66464
gene:ENSSSCG00000003068	236	221	461	378	6.58396	6.17279	13.4203	12.932	0.00329141	0.936113
gene:ENSSSCG00000003070	170	164	233	205	2.93657	3.26052	5.35479	4.50459	0.250723	0.450276
gene:ENSSSCG00000003072	154	124	247	289	2.65612	2.19199	4.73416	4.63263	0.0046564	1.0042
gene:ENSSSCG00000003077	95	163	98	75	1.69522	2.84908	2.06063	1.58606	0.395744	-0.515842
gene:ENSSSCG00000003079	417	350	5	4	8.45206	7.00307	0.104101	0.322528	4.69902e-39	-6.35348
gene:ENSSSCG00000003080	373	393	0	0	43.6957	46.5469	0	0	4.67312e-48	#NAME?
gene:ENSSSCG00000003083	54	49	0	0	3.3982	3.51207	0	0	1.06239e-10	#NAME?
gene:ENSSSCG00000003085	1292	1234	698	785	61.2989	58.3698	30.9648	40.6409	0.00791725	-0.710824
gene:ENSSSCG00000003086	395	318	0	0	166.941	136.108	0	0	7.39629e-46	#NAME?
gene:ENSSSCG00000003088	44123	45467	511	374	4186.86	4281.78	58.4418	57.4583	6.8161e-214	-6.60101
gene:ENSSSCG00000003089	1064	1081	1196	1348	96.4468	96.5118	115.122	152.305	0.288095	0.303687
gene:ENSSSCG00000003090	5957	5650	1204	789	201.441	187.571	54.5358	41.9988	7.82216e-29	-2.48084
gene:ENSSSCG00000003091	271	301	660	558	11.965	13.595	26.9171	27.3898	8.92755e-05	1.15005
gene:ENSSSCG00000003092	315	267	3	5	17.1119	14.8624	0.192768	0.320588	3.83642e-32	-6.13011
gene:ENSSSCG00000003093	1466	1508	1629	1323	16.352	16.8685	18.121	16.8232	0.889509	0.0490929
gene:ENSSSCG00000003095	0	0	336	113	0	0	4.52964	1.69923	0.000212895	Inf
gene:ENSSSCG00000003097	6	1	40	30	0.380132	0.0793256	1.94655	1.76676	7.19374e-05	3.38065
gene:ENSSSCG00000003098	728	801	1139	1308	28.0697	30.2168	48.609	65.2319	0.0057078	0.735953
gene:ENSSSCG00000003100	272	277	347	205	17.8233	18.6914	21.3662	14.0842	0.91683	0.0697443
gene:ENSSSCG00000003101	46	16	6	0	1.93202	0.682894	0.224407	0	0.0693814	-3.29839
gene:ENSSSCG00000003102	3	0	13	26	0.137494	0	0.761496	1.47433	0.0036772	3.75204
gene:ENSSSCG00000003103	30	59	66	56	0.531719	1.38824	3.00435	5.5792	0.401842	0.515205
gene:ENSSSCG00000003104	1524	1741	1430	1198	45.3666	48.5367	43.5583	41.5766	0.370437	-0.253406
gene:ENSSSCG00000003105	1732	1655	3334	3029	76.2501	73.6503	131.976	161.331	3.71028e-05	0.968664
gene:ENSSSCG00000003106	703	614	750	699	95.2835	83.5852	86.9692	95.5557	0.547649	0.196494
gene:ENSSSCG00000003107	2576	3034	1503	1226	19.9664	23.7931	12.536	10.4907	4.13255e-05	-0.979703
gene:ENSSSCG00000003108	20	8	118	30	1.2746	0.638761	7.77315	2.45097	0.226621	2.46759
gene:ENSSSCG00000003109	123	97	228	225	20.0142	15.2911	35.3902	42.3599	0.00312054	1.1002
gene:ENSSSCG00000003110	610	743	982	894	8.79139	9.87157	16.0406	18.0202	0.0613314	0.530717
gene:ENSSSCG00000003111	2144	2199	2766	2927	81.3008	84.2256	110.415	127.445	0.0726519	0.448502
gene:ENSSSCG00000003112	142	176	137	57	7.82503	8.86448	8.14905	4.56578	0.303875	-0.648765
gene:ENSSSCG00000003114	762	849	403	223	15.0618	16.8382	7.77445	5.4147	9.85025e-06	-1.30133
gene:ENSSSCG00000003115	111	86	834	497	4.28609	3.30044	32.7863	23.6533	0.000350059	2.81777
gene:ENSSSCG00000003120	599	578	702	674	35.3382	33.8379	38.9995	44.2199	0.368088	0.283966
gene:ENSSSCG00000003121	192	220	158	130	10.6258	12.3006	7.26389	8.47032	0.254425	-0.456739
gene:ENSSSCG00000003124	15	13	0	0	0.837021	0.75849	0	0	4.3484e-05	#NAME?
gene:ENSSSCG00000003128	817	907	1241	1118	17.7625	19.3817	27.846	29.0339	0.063545	0.511604
gene:ENSSSCG00000003129	16	5	12	4	1.07689	0.346195	0.754194	0.297931	0.872669	-0.328322
gene:ENSSSCG00000003132	1786	1857	2090	1534	116.808	123.706	115.911	94.9756	0.888232	0.0529497
gene:ENSSSCG00000003134	442	486	519	690	16.3955	17.9501	20.268	33.7448	0.154104	0.438157
gene:ENSSSCG00000003135	67	52	34	69	2.3761	1.89749	1.25454	2.90693	0.847204	-0.15487
gene:ENSSSCG00000003136	916	1006	937	772	12.7868	13.9346	14.2155	13.4038	0.738444	-0.109675
gene:ENSSSCG00000003137	495	550	501	336	35.4121	35.1264	28.3485	26.1903	0.472354	-0.259042
gene:ENSSSCG00000003139	35	39	564	350	1.18647	1.09989	17.0897	11.933	3.35341e-06	3.68826
gene:ENSSSCG00000003141	212	206	16	21	7.80892	7.71745	0.596581	0.869532	1.53573e-14	-3.44142
gene:ENSSSCG00000003143	12	7	30	31	0.735449	0.410163	1.48717	1.86417	0.0272346	1.74037
gene:ENSSSCG00000003144	679	630	738	508	117.79	114.992	127.189	109.052	0.981615	-0.0103697
gene:ENSSSCG00000003145	61	61	6	0	4.27707	4.28606	0.477065	0	4.33449e-08	-4.27386
gene:ENSSSCG00000003146	22	45	6	3	1.91572	3.89207	0.431313	0.260217	0.0129231	-2.83251
gene:ENSSSCG00000003147	19	13	16	22	1.98464	1.42803	1.35752	2.40417	0.774524	0.303722
gene:ENSSSCG00000003148	16	7	76	54	1.36402	0.613571	5.96608	4.85041	5.3717e-05	2.5586
gene:ENSSSCG00000003150	1628	1597	918	679	50.9747	49.4822	31.5339	28.5115	0.000184594	-0.953557
gene:ENSSSCG00000003151	41	36	105	57	2.53325	2.28787	14.5509	6.52893	0.127777	1.13531
gene:ENSSSCG00000003152	810	798	1184	1189	33.3526	32.3798	57.5503	67.8392	0.0219583	0.619762
gene:ENSSSCG00000003153	55148	49661	13366	12733	7868.55	7090.83	1632.14	1851.55	1.17718e-32	-1.94712
gene:ENSSSCG00000003154	541	531	661	611	6.73974	6.70656	7.66462	7.80171	0.336095	0.305671
gene:ENSSSCG00000003155	2723	3018	216	124	60.5977	64.3795	6.01412	4.02767	1.7725e-51	-4.01554
gene:ENSSSCG00000003156	26	23	101	31	0.447877	0.373022	2.63545	0.954059	0.328013	1.49512
gene:ENSSSCG00000003157	18	15	56	21	3.74838	3.16399	10.9493	5.16397	0.304801	1.28673
gene:ENSSSCG00000003160	79	70	14	3	6.50429	5.82639	0.892588	0.316957	1.59173e-06	-3.06469
gene:ENSSSCG00000003161	113	73	5	6	9.58435	6.24201	0.445324	0.59326	1.83298e-07	-4.02308
gene:ENSSSCG00000003165	17620	16481	15910	17249	977.385	968.417	929.815	820.325	0.947843	0.0173245
gene:ENSSSCG00000003166	12837	11762	19922	15821	2118.04	1983.01	2250.22	1976.22	0.0175831	0.598888
gene:ENSSSCG00000003167	50	56	150	89	3.33102	2.70956	11.6921	8.00997	0.0544575	1.23491
gene:ENSSSCG00000003168	412	434	588	469	12.771	14.2819	17.901	15.6586	0.237429	0.381198
gene:ENSSSCG00000003169	398	390	578	603	31.3405	30.8842	39.6565	46.0367	0.0333134	0.641793
gene:ENSSSCG00000003170	78	61	196	73	3.10289	2.40486	6.41179	2.82626	0.392447	1.01683
gene:ENSSSCG00000003177	102	127	279	210	5.11542	6.57046	11.7419	9.70598	0.0015507	1.15501
gene:ENSSSCG00000003178	485	452	692	443	23.8435	20.765	31.4091	25.4746	0.486129	0.337841
gene:ENSSSCG00000003182	587	609	689	485	11.3482	11.5749	13.2704	11.7769	0.944434	0.033983
gene:ENSSSCG00000003183	146	120	45	32	16.5143	13.6756	4.74209	4.29184	0.000163033	-1.72805
gene:ENSSSCG00000003187	1096	1010	2166	1740	70.4631	52.4443	93.2093	99.8976	0.000159113	0.950943
gene:ENSSSCG00000003189	4780	4264	6700	7101	214.969	187.76	343.826	376.614	0.00173572	0.66758
gene:ENSSSCG00000003193	281	264	331	355	10.0419	9.29563	10.6439	14.9004	0.267838	0.389769
gene:ENSSSCG00000003194	327	403	350	466	30.7731	36.2434	23.4542	37.0877	0.542523	0.217328
gene:ENSSSCG00000003195	641	709	850	568	19.3548	22.2544	23.5648	19.1074	0.774481	0.132078
gene:ENSSSCG00000003196	1119	1073	1587	1343	96.3403	97.3047	109.552	123.541	0.0768701	0.478102
gene:ENSSSCG00000003197	396	454	662	490	10.8712	12.3319	18.5005	17.2824	0.134895	0.499152
gene:ENSSSCG00000003198	33	41	128	81	1.8547	2.351	6.71777	4.88026	0.00918483	1.55957
gene:ENSSSCG00000003199	1738	1732	4186	3082	44.5287	44.5247	98.6676	88.721	0.00161995	1.12705
gene:ENSSSCG00000003201	150	117	223	334	8.04359	6.43054	10.5553	19.7254	0.0131035	1.11621
gene:ENSSSCG00000003204	153	180	74	53	4.36974	6.22366	3.16595	2.34145	0.00139671	-1.3299
gene:ENSSSCG00000003205	166	140	147	85	2.92358	2.29063	2.55373	1.53354	0.492299	-0.337598
gene:ENSSSCG00000003208	22	22	0	0	1.59585	1.62564	0	0	2.27597e-06	#NAME?
gene:ENSSSCG00000003211	496	505	218	162	21.5819	22.2581	9.12981	8.29338	1.42048e-05	-1.33698
gene:ENSSSCG00000003212	14	12	63	32	1.20919	1.45534	4.63935	2.95158	0.042842	1.93205
gene:ENSSSCG00000003214	33	51	271	165	0.814946	1.27367	5.75882	3.83638	0.000915104	2.43801
gene:ENSSSCG00000003215	0	0	682	333	0	0	6.59183	3.92323	7.1773e-09	Inf
gene:ENSSSCG00000003216	530	546	1460	1230	16.8038	17.4548	42.5367	45.3376	9.65067e-08	1.38149
gene:ENSSSCG00000003217	163	155	63	42	25.0926	24.6392	8.42471	7.28378	0.000306379	-1.53761
gene:ENSSSCG00000003222	78	73	54	18	2.02255	2.00685	1.23144	0.499671	0.0890863	-1.0034
gene:ENSSSCG00000003225	59	56	0	0	27.3597	26.5166	0	0	1.36539e-11	#NAME?
gene:ENSSSCG00000003226	64	39	23	22	13.0811	3.36101	1.64799	1.95595	0.0814081	-1.13652
gene:ENSSSCG00000003227	352	320	225	114	13.1047	12.3111	7.40189	4.75295	0.0199737	-0.924466
gene:ENSSSCG00000003228	15	22	40	30	0.431195	0.630525	0.907377	0.818357	0.18885	0.980556
gene:ENSSSCG00000003229	601	568	704	730	83.8597	83.6372	118.343	139.092	0.249044	0.352823
gene:ENSSSCG00000003233	81	92	109	84	1.5589	1.49477	1.98504	1.40806	0.697226	0.218095
gene:ENSSSCG00000003235	36	57	177	181	2.67012	2.68781	10.2388	16.6822	1.38712e-06	2.00337
gene:ENSSSCG00000003238	38	39	56	81	1.01036	1.21808	1.13956	1.81526	0.117599	0.887149
gene:ENSSSCG00000003240	99	165	9	10	2.0387	3.00388	0.192104	0.220873	9.05976e-06	-3.73827
gene:ENSSSCG00000003243	79	88	118	102	2.07576	2.12948	3.04191	2.28364	0.350431	0.457128
gene:ENSSSCG00000003244	119	117	57	42	2.28765	2.09789	1.08815	0.782848	0.010669	-1.19288
gene:ENSSSCG00000003248	320	352	0	2	6.82585	8.04323	0	0.047155	2.89753e-41	-8.34753
gene:ENSSSCG00000003253	3162	3086	594	403	214.503	217.031	28.9057	23.5266	3.12404e-26	-2.58679
gene:ENSSSCG00000003255	0	0	72	33	0	0	9.3467	5.70354	7.13471e-05	Inf
gene:ENSSSCG00000003256	49	73	49	19	1.53415	2.22728	1.10044	0.497757	0.30161	-0.778479
gene:ENSSSCG00000003257	6	3	285	233	1.10029	0.308452	33.136	31.2543	3.86874e-30	5.90587
gene:ENSSSCG00000003261	370	298	477	323	310.542	253.146	274.105	278.841	0.486159	0.320895
gene:ENSSSCG00000003262	179	181	209	278	16.3645	16.8005	22.0845	36.0626	0.189162	0.492368
gene:ENSSSCG00000003263	616	676	760	675	23.2435	25.374	30.461	32.0288	0.517943	0.210717
gene:ENSSSCG00000003264	626	690	745	684	12.4345	13.6304	15.8447	16.603	0.591832	0.177898
gene:ENSSSCG00000003265	85	83	69	76	6.00958	5.81583	5.62761	7.07295	0.802379	-0.15473
gene:ENSSSCG00000003266	556	637	29	22	30.5407	36.3174	1.38832	1.25819	2.03625e-35	-4.48757
gene:ENSSSCG00000003267	620	651	941	756	35.6587	38.3395	43.4443	43.68	0.100973	0.476923
gene:ENSSSCG00000003268	127	156	433	329	11.3611	12.1979	31.5585	31.0193	2.7592e-05	1.48944
gene:ENSSSCG00000003269	17	28	11	5	1.80222	2.5871	0.915183	0.629791	0.0987893	-1.42785
gene:ENSSSCG00000003271	1	0	193	93	0.0719285	0	11.8985	7.34057	4.35145e-06	8.22077
gene:ENSSSCG00000003287	41	60	26	9	7.94749	11.3268	5.41886	2.42366	0.0266719	-1.46355
gene:ENSSSCG00000003288	502	433	711	913	25.1326	22.3413	34.6013	56.8038	0.00231766	0.853017
gene:ENSSSCG00000003289	77	83	2	0	18.9727	19.1646	0.341984	0	6.66173e-13	-6.24993
gene:ENSSSCG00000003301	1043	1069	1152	1127	20.7527	21.1193	22.1609	26.8718	0.588648	0.16833
gene:ENSSSCG00000003302	7	11	18	14	0.834606	0.894931	1.20803	1.41222	0.355726	0.890632
gene:ENSSSCG00000003317	66	68	191	184	9.45674	8.91954	23.672	30.6427	0.000108386	1.54331
gene:ENSSSCG00000003322	71	85	54	81	1.83703	2.21245	1.42003	1.84777	0.813811	-0.152752
gene:ENSSSCG00000003324	12	18	13	34	0.322858	0.575665	0.397981	0.914358	0.537912	0.700406
gene:ENSSSCG00000003325	0	0	736	720	0	0	154.984	181.907	1.7983e-73	Inf
gene:ENSSSCG00000003326	319	349	5110	5493	3.13843	3.23773	49.0389	59.4199	7.37959e-61	4.04645
gene:ENSSSCG00000003329	132	172	397	229	3.61354	4.69931	10.3643	7.73546	0.100647	1.1044
gene:ENSSSCG00000003332	874	907	858	934	43.3483	43.665	48.8834	63.2086	0.847548	0.0667088
gene:ENSSSCG00000003334	347	364	417	461	29.9553	31.2325	30.6669	39.7365	0.279027	0.362104
gene:ENSSSCG00000003338	12	10	57	32	1.97664	1.65734	6.95334	4.96889	0.0125602	2.07828
gene:ENSSSCG00000003339	638	646	1461	1169	14.2704	14.6483	30.7527	30.6865	2.55999e-05	1.09431
gene:ENSSSCG00000003340	138	120	48	49	11.3301	9.89422	3.41967	3.86164	0.00298435	-1.35325
gene:ENSSSCG00000003341	19	8	20	7	0.619138	0.288013	0.569917	0.256914	1	0.064002
gene:ENSSSCG00000003342	621	603	1212	936	25.2687	25.651	44.6702	44.0681	0.00252512	0.871469
gene:ENSSSCG00000003343	440	412	879	934	20.9015	19.4557	38.2897	51.5857	2.71005e-05	1.14733
gene:ENSSSCG00000003344	26	17	77	40	1.5518	1.03999	4.46365	2.96914	0.0864609	1.5063
gene:ENSSSCG00000003347	625	580	555	660	95.1225	90.1606	89.6623	122.831	0.849619	0.069025
gene:ENSSSCG00000003348	351	318	280	303	26.1289	22.8233	18.4405	24.3637	0.724959	-0.140795
gene:ENSSSCG00000003350	411	373	882	701	12.6713	11.8397	27.7241	28.2377	0.000127786	1.07355
gene:ENSSSCG00000003351	88	61	4	4	9.09228	6.453	0.347161	0.407796	5.41343e-09	-4.16121
gene:ENSSSCG00000003352	1272	1421	953	763	27.9964	28.3752	26.5159	24.7733	0.0275855	-0.590172
gene:ENSSSCG00000003353	859	829	702	549	18.9619	19.0194	13.9011	12.4631	0.210175	-0.372245
gene:ENSSSCG00000003354	279	318	267	228	66.1218	72.3242	45.8766	52.607	0.589081	-0.210722
gene:ENSSSCG00000003359	284	286	386	302	25.0136	24.7856	32.8212	31.6294	0.356103	0.331479
gene:ENSSSCG00000003360	358	350	475	321	5.76378	5.78947	7.50772	6.71497	0.589466	0.229989
gene:ENSSSCG00000003362	107	128	102	91	5.23842	6.37315	4.81172	4.87242	0.663158	-0.224723
gene:ENSSSCG00000003363	113	93	93	81	8.9747	6.89595	6.18915	6.02197	0.74027	-0.184471
gene:ENSSSCG00000003367	5985	5392	4873	4185	2459.21	2307.27	1885.13	1924.7	0.254842	-0.269575
gene:ENSSSCG00000003368	36	42	99	30	1.25181	1.45586	2.92604	1.00672	0.56801	0.791625
gene:ENSSSCG00000003369	926	921	2180	2092	23.5298	23.7657	50.8284	54.1401	2.30039e-07	1.26836
gene:ENSSSCG00000003370	0	0	529	551	0	0	37.4398	48.9723	7.16659e-62	Inf
gene:ENSSSCG00000003371	108	99	931	637	4.61247	3.19398	24.6948	21.6909	3.57106e-07	2.98204
gene:ENSSSCG00000003376	470	463	331	151	9.51558	9.26876	6.62343	4.08714	0.0471959	-0.889421
gene:ENSSSCG00000003377	834	775	1118	836	53.8479	49.6223	75.4512	67.3408	0.27419	0.340511
gene:ENSSSCG00000003378	321	366	651	464	16.1522	17.6013	31.6312	27.5437	0.0471361	0.759452
gene:ENSSSCG00000003379	50	78	62	90	2.75335	4.33058	3.12929	5.72759	0.601761	0.304264
gene:ENSSSCG00000003383	257	259	237	208	8.04562	8.34815	7.93871	8.34367	0.712924	-0.154307
gene:ENSSSCG00000003384	770	858	621	868	38.405	44.905	31.4729	51.2297	0.842488	-0.0725359
gene:ENSSSCG00000003385	1949	1949	1339	1461	183.7	185.833	153.71	185.69	0.113166	-0.419539
gene:ENSSSCG00000003386	33	64	0	16	1.09646	19.2544	0	7.10379	0.024981	-2.55453
gene:ENSSSCG00000003392	527	509	382	404	50.2948	48.9351	33.7666	38.8798	0.300958	-0.34048
gene:ENSSSCG00000003393	180	171	388	330	4.94571	4.77438	9.13216	9.7402	0.000922652	1.09192
gene:ENSSSCG00000003396	813	827	1445	948	19.4467	19.575	36.1228	26.7852	0.18538	0.606332
gene:ENSSSCG00000003398	655	701	394	273	17.1848	18.5782	9.89032	6.89104	0.000888436	-0.962692
gene:ENSSSCG00000003400	114	148	46	74	3.52878	4.58102	1.36221	2.18979	0.0175204	-1.07106
gene:ENSSSCG00000003401	1934	2130	2926	2622	19.6821	20.5268	29.255	28.8606	0.0411516	0.508283
gene:ENSSSCG00000003402	2468	2399	1681	1810	112.935	110.357	84.2313	104.709	0.102114	-0.421565
gene:ENSSSCG00000003403	297	294	219	306	36.0394	37.0528	28.6948	35.6435	0.787887	-0.114749
gene:ENSSSCG00000003404	180	155	259	217	6.27753	5.59168	8.6769	7.38536	0.131649	0.566199
gene:ENSSSCG00000003405	360	412	353	252	17.0491	19.7137	18.2723	16.0802	0.40837	-0.290882
gene:ENSSSCG00000003407	4	11	37	32	0.28946	0.929766	2.55423	2.65483	0.00378118	2.26202
gene:ENSSSCG00000003410	179	192	95	99	10.3238	10.678	5.74206	6.32737	0.0288538	-0.877203
gene:ENSSSCG00000003412	953	872	794	1006	24.3177	22.3226	19.5586	25.7408	0.919298	0.0367592
gene:ENSSSCG00000003413	1147	1363	1139	825	15.5813	18.2515	17.6992	19.3344	0.356914	-0.293163
gene:ENSSSCG00000003417	24	22	17	4	0.692295	0.649676	0.401862	0.115032	0.21596	-1.06457
gene:ENSSSCG00000003419	674	621	814	861	52.4792	48.2239	67.73	76.0846	0.14227	0.429098
gene:ENSSSCG00000003420	484	501	271	221	20.4811	21.3997	10.2201	9.97968	0.00232721	-0.941681
gene:ENSSSCG00000003421	626	626	92	32	34.9117	35.3656	5.02881	2.11097	7.63112e-24	-3.27088
gene:ENSSSCG00000003423	43	34	3222	1874	0.620127	0.42914	41.621	26.1469	5.11245e-09	6.11006
gene:ENSSSCG00000003428	944	960	523	345	13.3243	13.6266	7.28506	5.74128	8.42599e-05	-1.0721
gene:ENSSSCG00000003429	764	782	519	397	12.0688	12.5564	7.56663	6.45443	0.0154047	-0.69492
gene:ENSSSCG00000003431	116	73	0	0	29.727	19.0939	0	0	2.48271e-11	#NAME?
gene:ENSSSCG00000003432	634	546	795	859	32.579	26.8684	30.7231	41.9322	0.0581416	0.544842
gene:ENSSSCG00000003433	719	811	1575	1645	15.8212	17.8298	33.6295	40.853	7.89273e-06	1.13173
gene:ENSSSCG00000003434	504	462	384	310	9.70844	8.90287	7.51774	7.09962	0.199664	-0.41737
gene:ENSSSCG00000003435	121	114	126	86	5.88098	5.79391	5.81738	5.12829	0.876068	-0.0877326
gene:ENSSSCG00000003438	875	1096	549	380	4.87393	6.03183	2.99412	2.16289	0.00102582	-1.02409
gene:ENSSSCG00000003439	184	194	0	0	15.3194	16.3565	0	0	2.26935e-29	#NAME?
gene:ENSSSCG00000003451	8934	7729	187	126	304.35	268.988	6.57339	4.47712	4.75295e-102	-5.67349
gene:ENSSSCG00000003453	151	233	70	38	4.96741	7.28768	2.82434	1.41455	0.00296687	-1.76721
gene:ENSSSCG00000003454	234	273	23	11	6.35513	7.67101	0.611824	0.3278	1.12752e-18	-3.83505
gene:ENSSSCG00000003458	795	719	647	704	28.9617	26.559	22.6559	29.738	0.759234	-0.106661
gene:ENSSSCG00000003460	204	187	237	218	5.17482	4.71015	5.97358	5.93707	0.495436	0.277532
gene:ENSSSCG00000003461	767	793	412	432	12.0799	14.8546	5.19965	6.61083	0.00366229	-0.828155
gene:ENSSSCG00000003463	264	238	0	0	27.008	21.9201	0	0	4.27404e-36	#NAME?
gene:ENSSSCG00000003464	205	214	246	205	3.09996	4.39703	3.39168	2.83841	0.702717	0.165825
gene:ENSSSCG00000003465	2029	2306	1138	680	38.3012	45.0318	19.948	13.5583	2.92846e-05	-1.19175
gene:ENSSSCG00000003467	81	117	9	14	1.79181	2.62214	0.220056	0.382063	1.0536e-07	-3.04999
gene:ENSSSCG00000003468	1169	1141	1736	1390	25.3343	24.5984	35.0726	34.5851	0.0638445	0.496267
gene:ENSSSCG00000003470	182	220	6	0	11.8263	14.3144	0.382701	0	7.37655e-25	-5.99396
gene:ENSSSCG00000003471	1274	1338	744	390	25.5735	26.7633	15.1474	9.21357	0.000412112	-1.14107
gene:ENSSSCG00000003472	287	245	22	18	10.9803	10.0926	0.65559	0.79797	3.42e-18	-3.67381
gene:ENSSSCG00000003473	40	36	67	27	2.90365	2.70826	4.79793	2.48541	0.724594	0.370691
gene:ENSSSCG00000003475	2004	2113	1328	1362	53.9483	59.9223	34.1645	38.7465	0.0305579	-0.555738
gene:ENSSSCG00000003477	556	525	436	307	20.5867	19.4921	15.1558	11.8817	0.125552	-0.480271
gene:ENSSSCG00000003478	450	385	1144	435	8.00803	7.17344	27.3768	12.5014	0.389619	0.983456
gene:ENSSSCG00000003479	247	212	364	271	25.6539	22.782	29.7025	27.624	0.131624	0.528449
gene:ENSSSCG00000003485	4760	4805	2747	3198	132.049	133.286	72.1337	93.7413	0.00544455	-0.628749
gene:ENSSSCG00000003486	257	260	124	71	9.97849	9.88765	5.0628	3.26147	0.000214245	-1.34462
gene:ENSSSCG00000003488	1586	1769	1588	1338	28.0025	34.9106	38.9078	50.7941	0.646136	-0.137736
gene:ENSSSCG00000003489	948	1019	419	380	28.4469	30.7938	13.0608	13.9464	4.96832e-06	-1.24062
gene:ENSSSCG00000003490	868	874	667	1115	58.4833	57.9278	51.0852	98.7866	0.862826	0.0876943
gene:ENSSSCG00000003491	1906	1764	686	653	146.707	138.95	49.3276	56.4542	2.54928e-08	-1.39601
gene:ENSSSCG00000003492	348	308	160	107	19.8719	17.888	7.85724	6.72794	0.00027782	-1.23593
gene:ENSSSCG00000003493	1866	1900	1369	1490	98.2396	105.609	96.8418	93.384	0.2118	-0.339717
gene:ENSSSCG00000003505	4036	3837	3166	2794	64.5949	62.5234	46.657	44.6601	0.158397	-0.342445
gene:ENSSSCG00000003506	50	50	74	37	1.73338	1.76828	2.43363	1.41564	0.793707	0.213455
gene:ENSSSCG00000003508	5	3	54	14	0.444786	0.33069	4.48193	1.54731	0.153751	3.15326
gene:ENSSSCG00000003509	55	76	106	73	1.48926	2.00543	2.99785	2.61527	0.330871	0.51162
gene:ENSSSCG00000003511	709	810	1306	1389	16.0451	18.1229	30.5035	30.2108	0.000680999	0.885254
gene:ENSSSCG00000003512	1364	1426	2059	2447	26.965	27.9881	46.3207	50.6847	0.00246013	0.74882
gene:ENSSSCG00000003513	3636	3696	1180	804	60.1253	64.3866	18.6392	14.6378	4.5944e-15	-1.82484
gene:ENSSSCG00000003514	6235	7883	782	411	93.0543	119.664	10.6905	6.7694	1.62464e-22	-3.50202
gene:ENSSSCG00000003516	242	275	218	273	22.9534	21.9384	18.014	22.0757	0.98029	-0.0174639
gene:ENSSSCG00000003517	618	1006	41	27	74.9426	112.612	4.50231	3.1317	4.17056e-08	-4.51618
gene:ENSSSCG00000003520	6930	6661	2580	3040	548.926	525.575	175.598	189.058	8.52103e-09	-1.21681
gene:ENSSSCG00000003522	88	93	88	67	2.58139	3.0599	2.95124	3.27997	0.780097	-0.163454
gene:ENSSSCG00000003527	366	449	69	12	4.91284	5.65952	1.07721	0.193007	1.01898e-17	-3.26266
gene:ENSSSCG00000003531	3189	3241	2289	2483	65.3016	67.6597	47.9229	51.2947	0.139186	-0.372398
gene:ENSSSCG00000003532	2165	2265	973	974	20.0111	20.8514	9.37929	9.41485	4.34833e-06	-1.12765
gene:ENSSSCG00000003543	194	199	87	87	4.57574	4.49707	2.1468	2.06809	0.00454294	-1.11705
gene:ENSSSCG00000003546	496	360	16	22	247.328	184.389	7.7548	13.0908	1.28528e-15	-4.43768
gene:ENSSSCG00000003549	94	143	148	84	2.90498	4.51283	4.15776	2.74886	0.981615	0.0318114
gene:ENSSSCG00000003551	74	60	108	40	3.79659	3.1856	4.95072	2.1777	0.859056	0.207739
gene:ENSSSCG00000003552	123	127	114	101	4.51206	4.69221	4.18901	3.88115	0.762566	-0.15837
gene:ENSSSCG00000003553	280	330	850	799	11.3121	13.5835	31.8811	32.1067	8.59865e-08	1.49368
gene:ENSSSCG00000003554	129	110	396	215	19.713	18.2275	59.6658	42.2499	0.067161	1.41638
gene:ENSSSCG00000003555	11689	10709	8261	10467	814.706	756.817	608.695	754.993	0.370624	-0.201513
gene:ENSSSCG00000003556	73	93	46	40	6.59364	8.45777	4.74269	4.98717	0.0962415	-0.889195
gene:ENSSSCG00000003557	18019	17317	4964	4906	474.27	463.794	136.16	140.481	3.086e-21	-1.78162
gene:ENSSSCG00000003558	354	384	207	196	12.5829	13.6944	7.64143	8.18284	0.0141824	-0.814017
gene:ENSSSCG00000003559	1357	1658	930	672	37.6689	45.8756	28.4706	22.9146	0.00250989	-0.851508
gene:ENSSSCG00000003561	280	299	783	610	9.29186	10.1789	25.0799	22.4726	1.30307e-05	1.32669
gene:ENSSSCG00000003562	136	114	1	0	8.10327	6.85749	0.115122	0	4.84336e-20	-7.89406
gene:ENSSSCG00000003563	505	539	347	333	16.575	16.0739	12.5435	13.1822	0.0745736	-0.5598
gene:ENSSSCG00000003566	2439	2308	2401	2603	113.683	104.682	148.782	192.557	0.6414	0.133817
gene:ENSSSCG00000003567	269	167	0	0	16.48	9.93411	0	0	1.25649e-13	#NAME?
gene:ENSSSCG00000003568	415	432	14	5	15.0583	15.8082	0.471864	0.194547	2.5567e-36	-5.41345
gene:ENSSSCG00000003569	360	400	204	200	6.63548	7.40556	3.30543	3.83668	0.00959031	-0.85303
gene:ENSSSCG00000003570	481	538	450	299	9.60847	12.4662	9.31746	7.93559	0.258228	-0.382887
gene:ENSSSCG00000003572	23	28	23	12	1.22198	1.49725	1.11471	0.739732	0.591421	-0.480288
gene:ENSSSCG00000003573	10	20	44	40	0.243074	0.483113	0.982092	1.07231	0.0278014	1.54518
gene:ENSSSCG00000003576	25	23	49	24	1.48262	1.41236	2.40512	1.32621	0.424413	0.667789
gene:ENSSSCG00000003577	1727	1854	1479	1173	27.3338	32.3288	24.1873	20.3098	0.165276	-0.37327
gene:ENSSSCG00000003578	8	8	64	55	0.504044	0.784626	4.27478	5.05073	1.33396e-05	2.95421
gene:ENSSSCG00000003579	182	93	463	78	4.43052	2.30568	8.85518	1.89519	0.609504	1.0435
gene:ENSSSCG00000003580	1046	1069	797	761	16.6515	17.4984	12.3429	12.2969	0.183687	-0.382261
gene:ENSSSCG00000003583	918	856	729	715	41.6857	39.304	34.776	33.9944	0.442436	-0.238518
gene:ENSSSCG00000003584	16	6	58	25	0.471831	0.181042	1.53488	0.794172	0.112988	1.97837
gene:ENSSSCG00000003586	2444	2763	1510	1072	28.5262	33.1909	18.6749	13.0979	7.97721e-05	-0.951156
gene:ENSSSCG00000003588	1332	1378	2056	2000	37.0139	38.1907	61.9103	67.1306	0.0114846	0.640353
gene:ENSSSCG00000003590	55	63	1	6	1.38606	1.59078	0.0767556	0.124251	1.88087e-07	-4.02654
gene:ENSSSCG00000003591	1493	1547	1275	1824	38.5454	41.7436	30.9848	43.2992	0.807726	0.0837181
gene:ENSSSCG00000003592	857	930	1830	986	13.6634	14.9922	27.594	17.6661	0.302159	0.718637
gene:ENSSSCG00000003593	1039	950	1670	1385	32.8763	31.3834	46.4174	42.3346	0.0093929	0.678662
gene:ENSSSCG00000003594	3812	3543	603	713	1842.25	1760.12	493.231	461.121	2.35561e-24	-2.42542
gene:ENSSSCG00000003595	71	78	64	32	12.2629	13.8691	9.9259	6.30622	0.311155	-0.571206
gene:ENSSSCG00000003596	1023	1067	901	1321	44.5655	47.4682	41.9747	61.5703	0.695864	0.144188
gene:ENSSSCG00000003600	496	449	15	19	27.7139	26.6493	0.891685	1.47936	1.38356e-33	-4.74006
gene:ENSSSCG00000003602	540	483	757	596	35.0983	32.2298	45.1969	43.4756	0.125267	0.463214
gene:ENSSSCG00000003603	75	80	15	7	1.40342	1.30627	0.442072	0.25228	6.74842e-06	-2.75331
gene:ENSSSCG00000003604	5	2	340	143	0.11048	0.0605964	6.14957	3.32651	0.000361859	6.17148
gene:ENSSSCG00000003605	3623	3427	2536	4110	179.548	185.695	98.2649	162.703	0.96071	-0.0300658
gene:ENSSSCG00000003610	87	120	202	160	2.60636	3.6636	6.42285	5.56392	0.030294	0.866654
gene:ENSSSCG00000003611	35	25	17	9	2.06565	1.49095	1.03804	0.606608	0.148794	-1.14427
gene:ENSSSCG00000003612	1888	1878	1905	2083	152.715	154.79	150.978	188.435	0.633125	0.140381
gene:ENSSSCG00000003620	36	39	74	33	0.992721	1.12583	1.79629	0.983154	0.534892	0.576309
gene:ENSSSCG00000003621	53	85	150	98	0.564026	0.904517	1.59601	1.15536	0.111286	0.907402
gene:ENSSSCG00000003622	18	34	0	0	0.215097	0.396641	0	0	3.36922e-05	#NAME?
gene:ENSSSCG00000003624	40	22	0	0	2.84976	1.6502	0	0	7.70574e-06	#NAME?
gene:ENSSSCG00000003626	469	509	420	589	24.11	26.3453	25.6175	30.1661	0.779806	0.10119
gene:ENSSSCG00000003627	352	391	375	304	8.64634	9.49901	8.61127	6.31417	0.862305	-0.0700483
gene:ENSSSCG00000003629	938	1010	502	379	13.1723	14.4664	7.07749	5.04196	6.6442e-05	-1.08444
gene:ENSSSCG00000003630	1423	1343	2194	2090	9.17009	10.4036	15.0762	14.384	0.00591773	0.689786
gene:ENSSSCG00000003631	8	25	13	20	1.23216	3.58314	1.89292	2.39647	0.994142	0.0566136
gene:ENSSSCG00000003634	237	197	442	431	14.7386	12.4942	26.8034	32.1414	0.00069475	1.06662
gene:ENSSSCG00000003636	793	932	575	488	99.3793	114.719	66.4275	61.8259	0.0243277	-0.638799
gene:ENSSSCG00000003637	1635	1809	2056	1829	27.0774	30.0225	35.4807	36.3859	0.407287	0.2331
gene:ENSSSCG00000003638	605	514	623	590	41.408	35.5668	45.482	46.2699	0.60679	0.174922
gene:ENSSSCG00000003642	183	226	296	219	6.12651	5.69799	8.12534	6.91174	0.302159	0.393102
gene:ENSSSCG00000003643	1716	1727	1795	2463	57.9323	56.8732	68.3792	98.7151	0.207324	0.362741
gene:ENSSSCG00000003644	29	37	29	25	2.38894	3.14376	1.93514	2.10171	0.797178	-0.229867
gene:ENSSSCG00000003645	667	650	538	732	42.4455	41.1485	32.1798	41.9499	0.993904	0.00382466
gene:ENSSSCG00000003648	744	719	673	883	34.4128	40.1957	32.4535	41.3864	0.656689	0.145397
gene:ENSSSCG00000003649	498	399	233	309	26.3029	20.3075	10.7443	12.7508	0.0372644	-0.670609
gene:ENSSSCG00000003651	262	239	5	9	8.40308	7.63908	0.204247	0.295061	3.54646e-25	-5.10695
gene:ENSSSCG00000003652	1162	1085	1209	1663	54.9878	52.7423	52.8614	68.432	0.166291	0.410187
gene:ENSSSCG00000003653	1070	948	809	883	272.283	246.221	214.801	254.067	0.530039	-0.196564
gene:ENSSSCG00000003654	5771	6959	1828	1725	27.4159	32.0934	8.58467	8.56768	8.49333e-16	-1.78216
gene:ENSSSCG00000003660	3294	3313	3727	4528	103.031	103.97	114.933	151.633	0.111158	0.378319
gene:ENSSSCG00000003664	850	849	750	687	26.8199	25.1369	30.2162	29.5728	0.569614	-0.182668
gene:ENSSSCG00000003667	369	307	527	635	10.3051	7.77673	10.7292	15.2667	0.00485892	0.838407
gene:ENSSSCG00000003668	205	232	57	47	5.866	6.74333	1.58189	1.46061	3.62163e-07	-2.01124
gene:ENSSSCG00000003669	37	44	105	109	1.81473	2.22201	4.60693	5.85348	0.00247514	1.45992
gene:ENSSSCG00000003670	502	506	634	840	6.25138	6.04034	7.88107	9.43174	0.0371466	0.604707
gene:ENSSSCG00000003671	1497	1384	151	185	54.0406	50.4371	5.75404	7.23846	1.85423e-28	-3.04314
gene:ENSSSCG00000003672	6303	6159	2897	3168	270.547	234.289	126.244	147.859	4.5357e-06	-0.981228
gene:ENSSSCG00000003673	905	1030	793	708	9.74242	18.7419	20.3848	16.4831	0.301646	-0.307133
gene:ENSSSCG00000003679	458	449	385	420	20.7824	20.6258	17.5429	20.7678	0.763525	-0.114366
gene:ENSSSCG00000003680	1117	1168	905	1030	24.0785	24.9376	21.1563	24.8423	0.557236	-0.182329
gene:ENSSSCG00000003681	212	171	719	1282	6.09216	7.10889	18.766	29.4283	0.00187699	2.43959
gene:ENSSSCG00000003682	699	807	1274	2042	5.2138	6.21703	9.83509	12.8291	0.0218042	1.19409
gene:ENSSSCG00000003683	1336	1213	854	1148	186.989	172.21	112.156	149.09	0.315543	-0.292236
gene:ENSSSCG00000003684	6	8	110	54	0.105854	0.248243	4.43419	2.66186	0.00297227	3.61352
gene:ENSSSCG00000003686	1113	1173	394	424	15.5076	16.4331	5.5006	5.44409	8.89873e-08	-1.42473
gene:ENSSSCG00000003687	709	700	211	279	30.2658	29.9035	8.41343	11.7264	3.89014e-07	-1.46736
gene:ENSSSCG00000003691	7129	6071	2163	2381	453.881	370.435	123.716	135.729	3.15559e-12	-1.48097
gene:ENSSSCG00000003694	22	16	163	342	0.55428	0.354214	3.85685	9.25296	0.00143342	3.78539
gene:ENSSSCG00000003697	586	522	553	847	21.0966	18.2776	20.1063	28.2035	0.348044	0.39284
gene:ENSSSCG00000003699	1931	2069	3028	2910	17.2372	18.5663	27.0035	25.8109	0.00945009	0.628687
gene:ENSSSCG00000003700	294	229	372	648	4.83963	4.12533	6.19277	8.7218	0.0996417	1.01808
gene:ENSSSCG00000003701	1750	1628	1751	2258	98.7058	93.3813	98.253	115.705	0.260179	0.303632
gene:ENSSSCG00000003702	1247	1115	60	68	51.6112	45.3786	1.91616	2.37748	3.42446e-42	-4.14841
gene:ENSSSCG00000003705	133	134	49	33	3.6315	3.65737	1.22189	0.942945	0.00030893	-1.64212
gene:ENSSSCG00000003707	546	556	183	182	13.1846	13.761	3.90545	4.2949	4.33379e-07	-1.53574
gene:ENSSSCG00000003708	59	46	127	180	2.33771	1.8564	4.70018	6.57949	0.00016839	1.60358
gene:ENSSSCG00000003709	29	26	0	4	0.370247	0.325713	0	0.0571542	0.000118451	-3.7368
gene:ENSSSCG00000003710	134	158	164	124	3.02205	3.64434	3.25618	2.22856	0.952919	0.0405357
gene:ENSSSCG00000003711	30	28	9	7	1.38038	1.29756	0.426275	0.280455	0.0273017	-1.79799
gene:ENSSSCG00000003712	846	863	515	477	23.3622	23.8776	12.4097	10.6231	0.0100911	-0.725834
gene:ENSSSCG00000003713	313	306	753	1237	8.06521	7.99909	19.737	28.0366	0.00365575	1.73978
gene:ENSSSCG00000003715	93	142	387	324	2.10801	3.19016	8.37298	7.61816	7.38778e-07	1.65722
gene:ENSSSCG00000003716	1193	1121	1369	1996	22.7494	25.9282	24.0176	29.5292	0.101532	0.595971
gene:ENSSSCG00000003718	79	71	151	238	1.47083	1.3456	2.68716	4.15689	0.00618318	1.43
gene:ENSSSCG00000003719	68	64	190	156	2.36771	2.16763	6.34218	4.70105	0.000375154	1.44987
gene:ENSSSCG00000003720	743	791	90	39	15.7261	16.5307	2.03344	0.693631	1.32174e-28	-3.50805
gene:ENSSSCG00000003722	5140	5392	3692	4631	657.91	667.192	391.253	582.874	0.239699	-0.282726
gene:ENSSSCG00000003725	849	932	108	63	82.5596	93.5079	13.2163	8.60351	6.4906e-28	-3.31857
gene:ENSSSCG00000003727	334	297	230	337	15.0987	13.6965	9.40019	11.8959	0.817635	-0.0986318
gene:ENSSSCG00000003728	175	172	45	56	14.7841	15.3138	3.75372	3.937	3.85032e-05	-1.72372
gene:ENSSSCG00000003729	23	25	458	417	0.478174	0.524715	8.30553	6.73055	3.1685e-29	4.24727
gene:ENSSSCG00000003730	456	316	800	1164	11.4148	8.18448	19.4299	23.369	0.00170138	1.40256
gene:ENSSSCG00000003731	457	493	231	172	5.00056	5.52342	2.52254	1.85304	0.000154396	-1.17671
gene:ENSSSCG00000003733	15	7	29	34	0.345949	0.170083	0.631117	0.709117	0.0423925	1.57432
gene:ENSSSCG00000003738	75	57	106	120	9.5725	6.51089	11.0391	13.79	0.0746504	0.833001
gene:ENSSSCG00000003739	138	165	211	155	2.27228	2.79355	3.62843	2.61138	0.435672	0.333168
gene:ENSSSCG00000003740	20	41	62	62	0.424813	0.855765	1.52021	1.45848	0.0681826	1.08259
gene:ENSSSCG00000003741	143	187	213	250	3.98931	5.63299	5.95594	7.89416	0.148835	0.546115
gene:ENSSSCG00000003742	164	147	219	281	16.393	15.1738	19.7434	26.7165	0.041857	0.741565
gene:ENSSSCG00000003743	2066	2066	1759	2521	48.1091	51.467	41.0591	52.0846	0.756219	0.106706
gene:ENSSSCG00000003747	80	83	114	75	3.30924	3.46526	5.12449	3.27149	0.616934	0.274725
gene:ENSSSCG00000003748	313	362	73	44	8.31624	9.44963	1.96486	1.07683	6.02738e-12	-2.46648
gene:ENSSSCG00000003749	772	767	1580	1473	16.986	17.6347	36.2565	30.0828	4.11641e-05	1.04707
gene:ENSSSCG00000003753	41	27	0	2	5.19472	3.65883	0	0.33461	1.61868e-06	-5.04324
gene:ENSSSCG00000003757	335	328	214	284	8.19505	7.67637	4.35141	4.6966	0.326896	-0.35644
gene:ENSSSCG00000003760	0	3	18	11	0	0.100669	0.493116	0.283181	0.00209663	3.33689
gene:ENSSSCG00000003761	1310	1596	1333	1639	17.65	21.7651	18.2716	22.0623	0.775713	0.089577
gene:ENSSSCG00000003762	48	59	6	21	1.43637	1.53424	0.169069	0.447506	0.00376796	-1.93558
gene:ENSSSCG00000003764	0	0	36	20	0	0	0.819873	0.398808	9.3998e-06	Inf
gene:ENSSSCG00000003766	53	80	210	169	2.20608	3.18438	9.54648	6.43913	7.9647e-05	1.57106
gene:ENSSSCG00000003768	18	30	769	1091	0.343288	0.548001	20.2081	25.5461	2.6564e-19	5.33268
gene:ENSSSCG00000003770	279	259	207	371	8.77713	7.83739	5.71642	9.11976	0.787887	0.157873
gene:ENSSSCG00000003771	2200	2284	2678	3937	63.0133	67.4923	64.0925	84.8211	0.0972902	0.616764
gene:ENSSSCG00000003772	965	1107	798	1165	19.8044	20.9442	19.347	27.07	0.966537	-0.0219982
gene:ENSSSCG00000003773	0	0	69	61	0	0	2.86984	2.87241	2.58535e-13	Inf
gene:ENSSSCG00000003775	673	602	801	1474	54.5245	49.0918	67.8405	121.182	0.173665	0.889573
gene:ENSSSCG00000003776	3842	4053	1429	3018	165.101	174.311	66.8904	139.43	0.0801965	-0.77456
gene:ENSSSCG00000003777	313	365	107	60	7.94026	9.98053	2.61495	1.2453	1.66535e-08	-1.95908
gene:ENSSSCG00000003779	132	124	127	171	9.20745	8.28326	9.18581	9.72708	0.547885	0.275449
gene:ENSSSCG00000003780	1289	1217	592	541	63.4355	61.8788	30.0583	25.5149	3.50707e-05	-1.08633
gene:ENSSSCG00000003781	0	0	102	50	0	0	1.15538	0.581466	5.71421e-06	Inf
gene:ENSSSCG00000003783	64	83	207	262	2.8991	3.14287	4.40143	4.59863	4.08877e-06	1.73082
gene:ENSSSCG00000003787	1354	1280	1748	2513	42.1562	39.2789	59.6966	72.4293	0.0354338	0.749789
gene:ENSSSCG00000003789	1294	1232	369	456	129.452	128.828	32.0146	39.5365	3.36589e-09	-1.55752
gene:ENSSSCG00000003790	257	257	374	695	3.67643	3.72339	5.19591	8.24433	0.106474	1.11069
gene:ENSSSCG00000003791	3691	3943	2915	3953	78.8584	81.7438	77.0183	94.8545	0.736979	-0.0961737
gene:ENSSSCG00000003792	365	307	536	1055	12.5172	10.7498	16.107	25.824	0.0997643	1.29712
gene:ENSSSCG00000003793	0	1	172	135	0	0.0195748	2.42204	1.64137	6.25585e-25	8.32432
gene:ENSSSCG00000003795	5157	5096	2284	2128	155.708	151.767	75.0376	66.194	1.19406e-07	-1.15771
gene:ENSSSCG00000003797	254	171	18	47	15.348	10.2935	1.0621	2.95486	1.3632e-05	-2.65711
gene:ENSSSCG00000003798	10542	10420	11616	15987	381.244	376.32	483.327	610.941	0.121157	0.45324
gene:ENSSSCG00000003802	30	26	4	9	5.59637	3.97352	0.774765	1.6648	0.0139954	-2.05396
gene:ENSSSCG00000003805	1883	1972	80	147	41.1211	42.9021	1.86898	3.28802	6.29361e-47	-4.03158
gene:ENSSSCG00000003806	1182	964	749	573	56.9548	47.8921	35.6985	27.1112	0.0202708	-0.638979
gene:ENSSSCG00000003807	60	76	144	78	1.20218	1.302	2.33904	1.24618	0.28533	0.76962
gene:ENSSSCG00000003808	3346	3775	564	788	132.048	153.6	20.2134	28.7754	9.14458e-23	-2.34075
gene:ENSSSCG00000003809	60	84	66	159	4.85487	6.88619	5.49217	13.7089	0.47701	0.696947
gene:ENSSSCG00000003811	1374	1662	148	176	17.1072	20.6976	1.77769	1.92049	1.37658e-30	-3.17071
gene:ENSSSCG00000003812	700	583	1196	1031	27.85	20.97	52.2375	46.3306	0.00142525	0.854749
gene:ENSSSCG00000003814	82	94	107	132	3.09114	3.69391	4.20455	5.01818	0.28846	0.498523
gene:ENSSSCG00000003815	188	175	92	104	10.9941	10.6134	3.96643	3.33935	0.0400901	-0.831667
gene:ENSSSCG00000003816	146	142	175	179	5.37793	5.24223	6.45167	5.76797	0.402059	0.355858
gene:ENSSSCG00000003818	741	941	466	498	14.9691	19.2132	9.5741	9.57056	0.0084454	-0.744899
gene:ENSSSCG00000003826	199	235	110	88	3.41577	4.06313	1.9632	1.33115	0.00491465	-1.07214
gene:ENSSSCG00000003827	2	3	16	14	0.513824	0.957797	3.48921	3.47829	0.00863515	2.64468
gene:ENSSSCG00000003828	7	10	40	29	0.641457	0.743274	3.45439	2.7471	0.00702777	2.08199
gene:ENSSSCG00000003830	656	730	685	766	8.79268	10.0977	9.21183	9.54169	0.716278	0.12384
gene:ENSSSCG00000003831	175	132	120	161	7.29341	6.13509	4.61533	6.78535	0.900387	-0.0716057
gene:ENSSSCG00000003832	1006	889	0	0	59.4811	53.3085	0	0	7.85895e-82	#NAME?
gene:ENSSSCG00000003833	0	0	550	589	0	0	8.82501	8.75231	7.6557e-64	Inf
gene:ENSSSCG00000003837	48	52	18	14	1.79526	2.03026	0.630329	0.452516	0.0177955	-1.5837
gene:ENSSSCG00000003839	918	981	562	707	29.1303	34.2656	15.8696	21.0036	0.0659485	-0.524669
gene:ENSSSCG00000003843	21	6	59	56	0.379178	0.117493	1.00643	1.04452	0.000852972	2.14809
gene:ENSSSCG00000003844	329	405	341	495	10.4728	13.1526	10.6823	16.5654	0.539527	0.243804
gene:ENSSSCG00000003848	501	592	1550	1360	5.80984	7.29384	18.802	16.5141	9.77193e-09	1.47216
gene:ENSSSCG00000003849	912	904	450	554	66.2145	66.5786	32.9048	37.1781	0.00422647	-0.798064
gene:ENSSSCG00000003850	569	604	332	428	73.7618	79.8344	44.608	64.15	0.0644025	-0.569425
gene:ENSSSCG00000003851	696	689	376	337	26.2501	26.2451	11.4858	11.5248	0.00191588	-0.898816
gene:ENSSSCG00000003853	152	219	11	6	14.1037	20.8795	1.09634	0.545271	7.7577e-12	-4.38505
gene:ENSSSCG00000003854	1194	1207	150	93	86.48	83.5408	9.64343	7.63255	8.26822e-30	-3.24304
gene:ENSSSCG00000003857	218	186	241	198	4.89401	4.2167	4.33657	3.27677	0.678687	0.179386
gene:ENSSSCG00000003858	177	267	148	222	175.913	273.03	116.576	272.222	0.71634	-0.206949
gene:ENSSSCG00000003859	366	398	860	782	5.99358	6.54643	14.534	11.6821	2.89031e-05	1.16291
gene:ENSSSCG00000003861	1642	1533	1458	1524	39.9416	36.9426	35.2028	37.6574	0.927925	-0.0324917
gene:ENSSSCG00000003862	436	427	254	138	10.9921	10.7506	6.51175	4.10362	0.000689946	-1.07614
gene:ENSSSCG00000003863	596	689	478	549	10.4489	10.4449	10.8221	10.9729	0.412564	-0.265751
gene:ENSSSCG00000003867	1515	1566	1018	1149	110.247	115.252	74.4088	80.8153	0.0969324	-0.450124
gene:ENSSSCG00000003868	43	45	26	54	8.60727	9.39136	3.96603	10.3107	0.939578	-0.083866
gene:ENSSSCG00000003870	1252	1266	1334	1506	21.4734	21.6678	25.6106	27.8055	0.426529	0.231162
gene:ENSSSCG00000003872	1346	1304	770	766	21.2178	20.9941	12.5302	11.0014	0.00605118	-0.728452
gene:ENSSSCG00000003875	106	124	40	30	2.92643	3.47748	1.07559	0.811002	0.000585299	-1.65573
gene:ENSSSCG00000003876	8	0	296	360	0.500322	0	12.3567	15.5672	4.72561e-37	6.41237
gene:ENSSSCG00000003877	628	660	731	944	18.5195	19.9428	19.6853	27.0757	0.134216	0.435713
gene:ENSSSCG00000003881	17	15	96	51	1.26978	1.02406	6.58032	3.34783	0.0141785	2.26206
gene:ENSSSCG00000003885	1686	1727	1073	1425	63.7947	66.305	39.1706	45.8352	0.147459	-0.393799
gene:ENSSSCG00000003886	568	592	494	594	14.0138	19.267	8.23672	8.53877	0.935143	-0.0352905
gene:ENSSSCG00000003895	1033	1050	1187	1324	20.4047	21.8194	24.6391	27.8162	0.249767	0.327236
gene:ENSSSCG00000003897	140	104	71	38	4.5495	3.27718	2.30715	1.47931	0.0207495	-1.1004
gene:ENSSSCG00000003898	176	161	158	130	6.72548	5.87406	5.41864	5.35126	0.723036	-0.167093
gene:ENSSSCG00000003901	156	138	80	65	6.36855	5.6204	3.38229	3.35692	0.0261053	-0.960128
gene:ENSSSCG00000003902	267	272	275	300	6.7703	7.15748	6.56427	7.54897	0.709681	0.151067
gene:ENSSSCG00000003903	1295	1125	2093	1635	276.492	249.659	547.48	499.84	0.0154712	0.683274
gene:ENSSSCG00000003904	203	215	519	424	4.91071	5.35581	10.7667	10.506	6.74267e-05	1.23355
gene:ENSSSCG00000003905	575	559	526	287	18.5481	18.149	15.7062	9.99797	0.370437	-0.417764
gene:ENSSSCG00000003908	78	65	0	3	7.08333	6.28139	0.10237	0.322929	5.16689e-11	-5.53043
gene:ENSSSCG00000003909	148	133	433	278	2.46175	2.2615	7.52216	5.1218	0.0112768	1.40049
gene:ENSSSCG00000003913	417	428	1262	925	7.73418	7.85115	24.5187	22.6983	0.000189009	1.43242
gene:ENSSSCG00000003914	7279	6952	3017	3711	818.31	774.084	325.654	426.46	1.12793e-06	-1.02388
gene:ENSSSCG00000003917	370	436	21	8	10.5733	12.4634	0.689982	0.291901	7.24357e-31	-4.73202
gene:ENSSSCG00000003918	232	253	189	265	9.87265	10.9398	8.42255	14.3118	0.945015	-0.039116
gene:ENSSSCG00000003919	176	151	415	297	6.82402	6.40299	19.7471	17.6755	0.00353303	1.18303
gene:ENSSSCG00000003920	83	68	349	393	5.00495	4.15189	19.209	28.6054	6.91132e-12	2.3542
gene:ENSSSCG00000003921	284	277	572	431	4.10864	4.08117	7.87583	6.6879	0.00478242	0.898497
gene:ENSSSCG00000003922	387	307	272	254	33.6711	27.5784	22.5832	25.5703	0.341315	-0.3413
gene:ENSSSCG00000003923	90	76	156	125	5.86177	4.66027	10.5658	10.5774	0.0595189	0.819064
gene:ENSSSCG00000003926	34	11	159	113	1.56233	0.523764	5.56056	4.81859	3.92907e-06	2.65514
gene:ENSSSCG00000003928	183	177	214	201	6.92072	6.73523	7.10074	7.76657	0.529765	0.263866
gene:ENSSSCG00000003930	16591	15244	19678	17074	2036.84	1922.76	2661.53	2592.15	0.186772	0.266442
gene:ENSSSCG00000003931	614	563	933	873	14.9387	13.6004	28.8661	30.4621	0.0154923	0.676402
gene:ENSSSCG00000003935	120	119	182	155	20.5273	20.7967	24.3443	26.3915	0.183173	0.555182
gene:ENSSSCG00000003940	186	202	239	145	9.44306	10.2869	12.8841	9.52297	0.948276	0.0468339
gene:ENSSSCG00000003941	445	544	741	364	3.50278	4.42397	4.73926	3.02589	0.782667	0.223228
gene:ENSSSCG00000003942	31	37	31	10	5.01878	6.12934	4.1035	1.65577	0.399246	-0.664393
gene:ENSSSCG00000003943	346	279	316	437	17.3182	14.0417	13.6466	21.728	0.351464	0.324728
gene:ENSSSCG00000003949	1322	1222	1646	1406	19.4809	18.1643	24.3192	25.2888	0.249902	0.322002
gene:ENSSSCG00000003950	45	65	108	75	1.27662	1.78782	2.8121	2.38112	0.117562	0.79556
gene:ENSSSCG00000003951	271	255	0	0	23.6484	22.9802	0.0815082	0	2.65844e-37	#NAME?
gene:ENSSSCG00000003964	840	839	865	884	115.599	114.205	96.4313	105.971	0.726143	0.117141
gene:ENSSSCG00000003965	174	120	170	152	3.91718	2.42703	4.24456	3.59268	0.686658	0.189961
gene:ENSSSCG00000003966	268	284	281	319	8.5076	9.33993	8.80598	9.96623	0.650075	0.177858
gene:ENSSSCG00000003968	10	26	31	32	0.84869	2.23746	2.17191	2.85757	0.266237	0.866487
gene:ENSSSCG00000003971	13	15	154	87	0.929186	0.97171	9.46481	6.27622	0.000591563	3.16784
gene:ENSSSCG00000003973	1262	1253	1167	1387	38.1625	37.4781	35.0006	46.7411	0.805219	0.0793807
gene:ENSSSCG00000003976	464	510	514	618	23.8606	26.1699	23.6927	31.6627	0.400435	0.274095
gene:ENSSSCG00000003980	229	245	0	0	9.3409	9.86788	0	0	1.18642e-34	#NAME?
gene:ENSSSCG00000003981	236	228	119	144	5.22194	5.09159	2.96702	3.48723	0.0435777	-0.762033
gene:ENSSSCG00000003982	82	61	65	78	1.82443	1.46077	2.20742	2.12733	0.944042	0.0567977
gene:ENSSSCG00000003983	452	520	561	532	13.4529	15.7338	16.37	16.4556	0.500291	0.228144
gene:ENSSSCG00000003984	100	137	0	18	5.03521	6.76975	0.010629	1.09729	4.27186e-10	-3.6738
gene:ENSSSCG00000003985	1396	1465	1364	1590	10.336	13.0782	10.336	10.9082	0.741297	0.103524
gene:ENSSSCG00000003986	476	390	326	385	15.5218	12.6396	11.3647	13.5645	0.525956	-0.227506
gene:ENSSSCG00000003987	178	225	178	153	4.68006	4.32973	4.27001	3.90138	0.602786	-0.224299
gene:ENSSSCG00000003988	177	207	191	190	4.08853	4.98983	5.1252	4.7617	0.930617	0.0472561
gene:ENSSSCG00000003989	170	141	127	124	4.82284	3.90309	3.95235	3.91306	0.590799	-0.250909
gene:ENSSSCG00000003990	132	165	167	131	0.937862	1.31299	1.24435	0.969485	0.911206	0.0651028
gene:ENSSSCG00000003993	264	386	255	294	4.40707	6.07391	4.27673	4.78336	0.646136	-0.185823
gene:ENSSSCG00000003994	12	30	0	1	1.27799	3.06153	0	0.0664784	0.00895035	-5.34669
gene:ENSSSCG00000003995	555	573	392	382	10.8941	11.179	8.55082	7.74425	0.120519	-0.484788
gene:ENSSSCG00000003998	47	63	88	32	1.88176	2.52963	3.16668	1.54163	0.878395	0.190558
gene:ENSSSCG00000004001	161	160	0	1	12.1866	12.0325	0	0.0767951	1.34117e-24	-8.28176
gene:ENSSSCG00000004002	6954	6007	10716	9517	1113.79	969.839	1539.97	1581.37	0.000521689	0.70154
gene:ENSSSCG00000004004	84	68	135	123	2.84211	2.31713	5.00029	5.10289	0.065925	0.822062
gene:ENSSSCG00000004005	50	15	26	15	1.56526	0.459309	0.9319	0.541042	0.674916	-0.603998
gene:ENSSSCG00000004010	281	288	457	348	3.97179	4.33087	6.70178	5.90093	0.0897829	0.560793
gene:ENSSSCG00000004012	15	12	0	0	0.238111	0.190229	0	0	5.29238e-05	#NAME?
gene:ENSSSCG00000004014	328	456	0	0	12.0932	17.12	0	0	7.6687e-28	#NAME?
gene:ENSSSCG00000004017	12	31	0	0	0.472248	1.21615	0	0	0.00403938	#NAME?
gene:ENSSSCG00000004018	4153	4396	1596	1115	90.523	90.5907	35.2776	23.1651	2.19495e-12	-1.59609
gene:ENSSSCG00000004020	428	400	336	522	25.9148	25.1058	20.2503	31.1653	0.807133	0.106678
gene:ENSSSCG00000004022	1	8	978	456	0.0182741	0.148203	15.7725	8.6937	3.6131e-06	7.38094
gene:ENSSSCG00000004023	485	488	711	724	7.87462	8.10334	11.5179	12.7442	0.0340477	0.618785
gene:ENSSSCG00000004024	109	80	0	1	6.46306	5.12812	0	0.0636327	7.68358e-16	-7.51791
gene:ENSSSCG00000004027	3	0	221	217	0.132452	0	3.29071	2.90537	1.42096e-30	7.24609
gene:ENSSSCG00000004029	4370	4285	4408	6965	75.8717	90.5582	74.7948	99.3906	0.309767	0.449282
gene:ENSSSCG00000004033	316	277	385	366	19.9632	17.4687	22.9276	25.4366	0.246196	0.399342
gene:ENSSSCG00000004034	136	204	287	301	5.29982	7.94649	13.4794	12.5786	0.01458	0.848763
gene:ENSSSCG00000004037	120	167	150	143	5.78835	8.03579	6.89942	6.81005	0.867264	0.088901
gene:ENSSSCG00000004038	77	108	0	0	1.81727	2.47107	0	0	9.66424e-17	#NAME?
gene:ENSSSCG00000004042	50	60	159	132	1.39259	1.64366	4.23204	4.02297	0.000709592	1.46334
gene:ENSSSCG00000004044	861	1062	998	846	8.76522	10.6709	9.6403	9.48214	1	-0.000803552
gene:ENSSSCG00000004047	686	631	591	664	80.2419	74.8193	69.0458	88.0334	0.982084	-0.0120908
gene:ENSSSCG00000004048	3346	3209	4042	5915	114.322	111.241	131.88	189.24	0.0746504	0.658867
gene:ENSSSCG00000004049	6122	5974	1785	1929	353.255	350.489	111.369	130.997	2.20028e-14	-1.64568
gene:ENSSSCG00000004050	1698	1599	1067	1475	82.2682	78.084	48.507	66.7215	0.254214	-0.319082
gene:ENSSSCG00000004052	16	15	18	11	0.185485	0.165448	0.198976	0.133503	1	-0.0346405
gene:ENSSSCG00000004053	16	7	14	5	0.412656	0.193553	0.327246	0.124405	0.914881	-0.211702
gene:ENSSSCG00000004055	40	32	77	66	2.06898	1.60229	3.83502	3.82125	0.0609536	1.04911
gene:ENSSSCG00000004056	702	628	524	446	304.048	281.83	261.347	284.955	0.198066	-0.396036
gene:ENSSSCG00000004058	5313	5314	3284	4307	162.63	159.44	112.302	162.856	0.0630128	-0.428847
gene:ENSSSCG00000004059	5	16	24	20	0.669749	2.16299	2.7318	2.98387	0.192206	1.12788
gene:ENSSSCG00000004063	240	303	201	173	13.2338	17.1559	10.9635	8.83023	0.195392	-0.478275
gene:ENSSSCG00000004064	550	588	889	772	6.38445	6.80365	10.1447	8.65817	0.0344539	0.604947
gene:ENSSSCG00000004065	51	73	120	97	1.05522	1.48013	2.35046	1.95794	0.0681165	0.867554
gene:ENSSSCG00000004070	1188	1334	894	1089	17.5041	19.5868	13.8381	16.1636	0.319305	-0.289733
gene:ENSSSCG00000004071	75	70	158	173	2.45782	2.0915	5.32065	6.00988	0.00235952	1.24845
gene:ENSSSCG00000004075	0	0	88	92	0	0	2.01094	2.30088	3.41128e-17	Inf
gene:ENSSSCG00000004076	157	124	151	178	9.06922	7.09208	10.4248	11.9484	0.521781	0.284501
gene:ENSSSCG00000004077	183	168	439	719	8.05505	7.49624	17.6192	24.8382	0.00305026	1.77706
gene:ENSSSCG00000004082	137	118	214	174	1.00356	0.842013	1.82079	1.42845	0.0925452	0.66516
gene:ENSSSCG00000004087	53	35	49	24	0.937775	0.583544	0.873523	0.444658	0.809717	-0.207041
gene:ENSSSCG00000004088	459	322	372	706	22.8223	16.772	18.2865	31.6232	0.46547	0.51871
gene:ENSSSCG00000004089	149	166	168	153	8.20502	9.04468	8.80073	7.86922	0.867417	0.0863399
gene:ENSSSCG00000004090	355	373	187	401	9.67796	10.1028	4.78157	10.2399	0.700605	-0.254671
gene:ENSSSCG00000004091	1134	1067	563	582	8.25843	7.58035	4.59391	4.85555	0.00101891	-0.884743
gene:ENSSSCG00000004092	282	228	757	939	18.8053	15.3144	47.3813	58.9437	1.5356e-10	1.79023
gene:ENSSSCG00000004094	0	0	810	571	0	0	40.395	31.5717	4.29576e-27	Inf
gene:ENSSSCG00000004098	12	13	989	985	0.494248	0.194594	34.8546	20.3662	2.13622e-65	6.36153
gene:ENSSSCG00000004101	5	2	307	312	0.146529	0.0726939	8.44248	8.26947	3.66568e-36	6.52374
gene:ENSSSCG00000004103	356	311	447	643	39.062	33.0229	48.4714	63.6463	0.037628	0.764331
gene:ENSSSCG00000004104	326	355	347	518	20.9528	22.8725	25.3124	36.0916	0.29965	0.400807
gene:ENSSSCG00000004105	296	254	493	578	10.9496	9.54515	19.8613	22.3439	0.000710381	1.01857
gene:ENSSSCG00000004106	488	531	237	277	11.2768	11.8822	6.17143	10.4293	0.0025325	-0.929918
gene:ENSSSCG00000004108	151	144	128	156	27.057	25.5479	21.9026	28.2028	1	0.00214211
gene:ENSSSCG00000004109	98	73	13	1	3.58711	2.71698	0.482373	0.0427398	2.15709e-08	-3.54083
gene:ENSSSCG00000004110	1429	1421	1061	1387	29.1681	31.6834	20.6479	24.1539	0.597179	-0.162817
gene:ENSSSCG00000004112	19	6	5	15	1.62632	0.905248	0.440036	1.99305	0.902689	-0.271546
gene:ENSSSCG00000004113	319	388	143	173	7.47347	8.26653	3.07928	3.1128	0.000957929	-1.1045
gene:ENSSSCG00000004114	15	18	9	2	0.24132	0.294868	0.158485	0.0380905	0.105604	-1.51776
gene:ENSSSCG00000004117	404	415	126	143	25.6898	27.7297	7.77572	8.74058	1.93117e-06	-1.54873
gene:ENSSSCG00000004120	346	417	398	527	3.58643	4.48418	3.76885	4.43248	0.313845	0.334438
gene:ENSSSCG00000004121	300	352	286	380	6.26964	7.41449	5.59669	6.38399	0.828565	0.0872657
gene:ENSSSCG00000004122	11	11	22	24	0.331562	0.338145	0.653817	0.687832	0.18783	1.1219
gene:ENSSSCG00000004123	3083	3024	562	445	62.781	62.582	10.4615	7.59773	2.59271e-25	-2.54048
gene:ENSSSCG00000004125	116	126	6	4	6.18849	6.7519	0.329288	0.231329	8.76155e-14	-4.53576
gene:ENSSSCG00000004127	42	25	795	933	1.20983	0.721765	21.8619	26.088	1.43393e-45	4.74551
gene:ENSSSCG00000004130	437	376	209	336	51.9468	41.2872	25.684	37.2745	0.141828	-0.521981
gene:ENSSSCG00000004132	621	669	112	131	21.9592	23.6506	5.11672	5.79429	1.30719e-14	-2.35096
gene:ENSSSCG00000004133	207	211	162	126	4.56943	4.77401	3.69863	2.80348	0.229978	-0.477349
gene:ENSSSCG00000004134	134	132	218	270	6.63871	6.77965	10.409	12.3272	0.0104553	0.932348
gene:ENSSSCG00000004135	60	70	256	446	1.56578	2.0532	7.9514	13.3381	0.00102287	2.4878
gene:ENSSSCG00000004136	288	264	88	74	26.4236	24.0037	8.38422	6.87143	2.44807e-06	-1.70923
gene:ENSSSCG00000004138	671	855	185	173	4.99231	6.34398	1.38925	1.31212	2.52162e-11	-2.03264
gene:ENSSSCG00000004139	75	55	3	3	1.77259	1.23003	0.0904256	0.0673663	1.3558e-08	-4.37938
gene:ENSSSCG00000004140	354	407	323	287	15.6812	18.2687	13.3756	10.8157	0.471294	-0.259767
gene:ENSSSCG00000004144	269	308	176	103	5.15617	5.82571	3.65299	1.95803	0.0049535	-0.986234
gene:ENSSSCG00000004145	3312	2909	492	583	435.631	393.603	72.6924	85.2273	2.70277e-24	-2.47574
gene:ENSSSCG00000004146	1769	1659	718	1018	56.4825	53.373	21.2463	29.2868	0.000281027	-0.925665
gene:ENSSSCG00000004148	304	214	26	49	18.2688	13.0991	1.56625	3.02727	2.32863e-07	-2.7342
gene:ENSSSCG00000004149	315	399	703	763	3.42395	4.25271	11.0441	13.3353	0.000110143	1.09595
gene:ENSSSCG00000004150	116	142	210	114	8.05705	8.38033	13.6354	7.76465	0.575109	0.391239
gene:ENSSSCG00000004154	832	829	76	119	16.327	16.4361	1.40046	2.33452	9.5333e-24	-3.03515
gene:ENSSSCG00000004155	0	0	190	359	0	0	12.5498	25.1017	3.71794e-10	Inf
gene:ENSSSCG00000004156	119	156	41	49	5.61916	7.1606	1.86685	2.23993	0.000545281	-1.55399
gene:ENSSSCG00000004160	160	144	125	96	17.2418	15.6126	15.4599	12.8622	0.368929	-0.399993
gene:ENSSSCG00000004163	4393	4913	3333	6794	53.2584	67.876	52.6744	98.2202	0.804549	0.175797
gene:ENSSSCG00000004164	251	230	210	321	13.8765	13.6979	8.49298	11.4926	0.636565	0.19809
gene:ENSSSCG00000004166	18	25	401	575	0.274609	0.414959	6.27048	7.70293	7.49373e-15	4.56077
gene:ENSSSCG00000004167	14	7	70	99	0.36025	0.188168	1.76294	2.22723	2.74714e-07	3.06385
gene:ENSSSCG00000004169	933	994	722	1148	28.2376	30.8352	22.1615	31.124	0.980325	0.012008
gene:ENSSSCG00000004174	20	27	0	0	5.30719	7.24585	0	0	1.34087e-06	#NAME?
gene:ENSSSCG00000004177	13392	11376	13962	11623	4914.57	4296.86	4495.57	4490.09	0.683015	0.106247
gene:ENSSSCG00000004178	204	221	221	200	3.72608	4.36718	3.85744	3.65755	0.932585	0.0454877
gene:ENSSSCG00000004190	501	477	658	608	21.4552	20.7309	29.1232	25.6129	0.160248	0.431217
gene:ENSSSCG00000004191	64	57	25	25	1.72189	1.56553	0.643108	0.64361	0.0467121	-1.21677
gene:ENSSSCG00000004192	3001	2900	131	247	127.194	124.681	5.31931	10.7635	1.1529e-49	-3.91036
gene:ENSSSCG00000004193	657	608	129	101	18.8643	17.8699	3.54808	2.57877	5.38468e-15	-2.3995
gene:ENSSSCG00000004195	53	46	0	0	1.79929	1.74556	0	0	2.08329e-10	#NAME?
gene:ENSSSCG00000004196	304	349	114	117	6.06161	7.14235	2.17562	2.11662	2.63834e-05	-1.44085
gene:ENSSSCG00000004199	2549	2613	910	955	64.6274	64.8769	24.9814	31.7918	4.9407e-09	-1.41069
gene:ENSSSCG00000004200	55	47	0	0	40.308	88.4548	0	0	1.25642e-10	#NAME?
gene:ENSSSCG00000004201	96	84	0	12	6.53805	5.78214	1.24791e-11	0.890297	1.81841e-09	-3.86236
gene:ENSSSCG00000004202	188	229	0	0	6.23804	7.68804	0	0	1.41347e-31	#NAME?
gene:ENSSSCG00000004203	324	325	358	528	6.67391	6.68415	7.64309	10.3948	0.17283	0.504838
gene:ENSSSCG00000004205	3353	3426	398	407	121.392	130.292	12.1405	10.9632	2.81018e-34	-3.01578
gene:ENSSSCG00000004209	2200	2458	1041	1007	29.6113	33.4793	14.5288	13.3667	3.87342e-06	-1.12678
gene:ENSSSCG00000004214	0	0	39	65	0	0	10.4322	19.9386	4.5713e-09	Inf
gene:ENSSSCG00000004215	1	1	1148	1573	0.00904106	0.0325362	16.0594	20.0343	1.03303e-41	10.4662
gene:ENSSSCG00000004216	255	249	635	774	11.7824	11.6343	28.5052	30.9581	7.92952e-08	1.54017
gene:ENSSSCG00000004217	151	202	126	151	12.1066	16.4154	11.969	15.2194	0.508727	-0.292329
gene:ENSSSCG00000004218	2	2	74	90	0.241191	0.298665	7.57571	9.45203	1.62188e-12	5.41458
gene:ENSSSCG00000004219	117	79	228	273	17.1799	9.4473	45.668	37.3435	0.000103451	1.41067
gene:ENSSSCG00000004220	207	204	156	255	9.19754	6.96254	5.83411	9.03693	0.917076	0.0550614
gene:ENSSSCG00000004221	137	136	185	315	4.95987	5.01489	6.772	9.95914	0.100657	0.927836
gene:ENSSSCG00000004222	721	843	200	357	10.3338	12.2911	3.59221	5.40648	9.58904e-07	-1.4348
gene:ENSSSCG00000004223	114	97	8	11	4.54421	3.94636	0.306155	0.419326	2.91762e-09	-3.41714
gene:ENSSSCG00000004224	261	236	277	349	23.9463	21.3408	24.9196	32.985	0.27679	0.3896
gene:ENSSSCG00000004225	13	23	3	2	0.939098	1.68428	0.264166	0.154482	0.00489145	-2.7863
gene:ENSSSCG00000004232	1	0	69	69	0.016216	0	1.08294	0.923946	7.97011e-13	7.16467
gene:ENSSSCG00000004234	0	0	632	311	0	0	79.6044	40.4783	6.87769e-09	Inf
gene:ENSSSCG00000004236	368	352	49	56	25.6138	24.4177	3.01681	3.89446	3.57244e-14	-2.7202
gene:ENSSSCG00000004237	1540	1512	739	865	62.2613	62.4625	31.7679	33.3957	0.000759191	-0.870809
gene:ENSSSCG00000004238	282	245	747	926	8.73269	7.74551	19.052	22.5292	7.17469e-10	1.72331
gene:ENSSSCG00000004241	1169	1098	1219	2454	37.4482	35.8795	39.5895	74.3429	0.310122	0.74988
gene:ENSSSCG00000004242	99	99	133	166	0.994784	0.996488	1.32094	1.37086	0.127123	0.651503
gene:ENSSSCG00000004244	55	59	220	178	1.55709	1.57373	4.66948	3.43427	2.84487e-06	1.86361
gene:ENSSSCG00000004245	136	128	100	96	2.74362	2.54205	2.46453	1.98002	0.432772	-0.371111
gene:ENSSSCG00000004246	112	103	39	46	2.18764	2.01524	0.844286	1.00647	0.0084454	-1.28165
gene:ENSSSCG00000004247	343	331	450	659	7.57221	7.45991	8.99843	10.7998	0.0406901	0.774192
gene:ENSSSCG00000004249	190	255	158	160	2.34291	3.7419	2.01104	1.78393	0.280741	-0.426178
gene:ENSSSCG00000004250	6	5	761	738	0.236105	0.196041	27.3367	25.965	7.18126e-63	7.14872
gene:ENSSSCG00000004252	651	748	0	0	27.3656	34.1738	0.0215315	0	2.49807e-69	#NAME?
gene:ENSSSCG00000004253	562	544	492	583	11.2462	11.8551	10.5306	11.5243	0.970871	0.016158
gene:ENSSSCG00000004254	903	868	204	432	21.7304	21.2013	4.85968	10.1124	3.27821e-06	-1.42404
gene:ENSSSCG00000004262	54	65	141	242	1.4223	1.50301	3.29138	4.47075	0.00896994	1.74135
gene:ENSSSCG00000004263	247	291	228	259	9.34299	10.4409	8.45551	9.00098	0.846861	-0.0860079
gene:ENSSSCG00000004270	0	0	153	140	0	0	2.84659	2.53282	2.37865e-25	Inf
gene:ENSSSCG00000004272	768	725	256	271	23.5421	22.6808	7.10839	6.51215	4.26521e-07	-1.44443
gene:ENSSSCG00000004274	0	3	963	505	0	0.0983525	28.9585	17.8899	2.02358e-09	8.9995
gene:ENSSSCG00000004275	540	538	615	804	9.31744	9.45048	10.2127	12.0259	0.128214	0.45306
gene:ENSSSCG00000004276	599	662	515	615	14.9589	16.7359	13.3985	16.0842	0.780062	-0.100978
gene:ENSSSCG00000004279	216	178	394	432	3.61319	2.43894	4.99066	4.70378	0.000403843	1.12547
gene:ENSSSCG00000004280	24	13	11	17	0.255157	0.139289	0.128635	0.178003	0.750012	-0.347317
gene:ENSSSCG00000004281	556	521	115	148	9.206	8.69009	1.59886	2.06492	2.12977e-10	-1.9773
gene:ENSSSCG00000004282	304	269	0	0	4.77307	4.17578	0	0	1.42137e-39	#NAME?
gene:ENSSSCG00000004289	372	466	486	705	3.79873	4.72108	5.74509	7.33404	0.148089	0.563256
gene:ENSSSCG00000004293	1652	1326	1143	1638	41.7047	33.5676	30.9602	38.5031	0.929203	-0.043047
gene:ENSSSCG00000004294	5142	5457	4091	7328	157.186	178.768	104.177	165.774	0.777665	0.16207
gene:ENSSSCG00000004300	153	134	136	150	16.7453	14.7573	14.9522	15.2376	0.928021	0.0525129
gene:ENSSSCG00000004302	0	2	23	16	0	0.11695	0.878733	0.621821	0.00010917	4.34843
gene:ENSSSCG00000004303	258	284	171	315	15.1294	16.45	10.3357	18.6181	0.871063	-0.102909
gene:ENSSSCG00000004304	309	281	239	238	17.9313	15.9447	14.0604	13.4498	0.521178	-0.24844
gene:ENSSSCG00000004305	72	95	29	40	58.4389	79.9151	18.4884	36.6544	0.0232295	-1.21868
gene:ENSSSCG00000004306	889	812	492	491	14.6391	13.4621	8.75684	7.74936	0.00947557	-0.732844
gene:ENSSSCG00000004307	732	645	939	1158	20.8911	19.0063	25.3265	30.0542	0.0150372	0.663597
gene:ENSSSCG00000004311	546	589	416	642	14.9151	15.2721	10.241	14.2523	0.927686	-0.0458188
gene:ENSSSCG00000004313	114	148	243	326	9.82747	15.2275	17.5007	18.3684	0.000758401	1.17552
gene:ENSSSCG00000004314	391	360	501	486	9.46061	9.44114	8.4618	7.70995	0.157682	0.452715
gene:ENSSSCG00000004315	17	21	0	0	0.5732	1.05716	0	0	6.68698e-06	#NAME?
gene:ENSSSCG00000004317	933	877	650	959	31.8728	33.0729	17.1073	25.2941	0.75704	-0.11415
gene:ENSSSCG00000004318	12	5	157	198	0.364426	0.13036	4.19072	5.53088	3.1511e-18	4.44009
gene:ENSSSCG00000004322	416	448	146	60	17.2161	19.0613	5.7423	2.80321	8.77735e-10	-2.00427
gene:ENSSSCG00000004324	432	325	297	375	31.5857	23.9904	29.7568	26.5271	0.77273	-0.115365
gene:ENSSSCG00000004328	1212	1435	1301	1629	7.45623	8.50666	11.24	16.1644	0.487512	0.203566
gene:ENSSSCG00000004329	214	327	60	59	3.41282	5.27762	1.02654	1.06363	0.000148376	-2.12573
gene:ENSSSCG00000004331	191	278	235	327	1.84785	2.6377	2.42876	2.88028	0.471449	0.317525
gene:ENSSSCG00000004332	5	16	19	4	0.193709	0.57338	0.705773	0.173962	0.953178	0.199625
gene:ENSSSCG00000004336	0	3	226	254	0	0.125465	4.56899	4.27115	8.25852e-33	7.38172
gene:ENSSSCG00000004337	188	272	410	736	4.03339	6.70805	7.78552	8.9563	0.050286	1.37179
gene:ENSSSCG00000004339	402	425	471	665	10.2772	10.8512	9.62536	11.2374	0.113728	0.5141
gene:ENSSSCG00000004342	223	235	160	315	16.485	22.4888	10.5503	21.1903	0.877318	0.106549
gene:ENSSSCG00000004343	3	8	11	16	0.503514	1.47672	1.964	3.36607	0.166271	1.3523
gene:ENSSSCG00000004344	248	245	264	302	6.45412	5.7767	5.10098	5.38557	0.505005	0.256648
gene:ENSSSCG00000004345	41	32	28	24	6.99023	4.16148	3.47947	3.39299	0.587313	-0.430249
gene:ENSSSCG00000004346	6	1	1248	1510	0.0809032	0.0167818	19.554	22.7269	1.50381e-92	8.67754
gene:ENSSSCG00000004347	40	61	74	49	1.55575	2.44829	2.70743	1.79296	0.590061	0.345893
gene:ENSSSCG00000004348	129	136	79	66	10.5321	11.1451	6.47166	4.79391	0.0707586	-0.810298
gene:ENSSSCG00000004349	173	163	234	250	21.2831	20.6295	29.6442	30.4383	0.116326	0.584392
gene:ENSSSCG00000004350	224	258	326	447	16.0552	18.3789	21.7336	30.5283	0.0236212	0.73782
gene:ENSSSCG00000004351	181	171	232	250	3.00479	4.51775	3.20397	2.8163	0.174271	0.511248
gene:ENSSSCG00000004353	639	679	545	1087	31.8032	34.5763	27.5969	45.6795	0.602191	0.36219
gene:ENSSSCG00000004358	491	459	515	476	18.9323	17.7982	20.2399	18.2316	0.745422	0.119781
gene:ENSSSCG00000004359	214	289	146	131	11.1836	17.4086	9.23269	8.07174	0.029056	-0.801242
gene:ENSSSCG00000004360	145	182	51	64	30.4883	16.2219	11.4087	13.3361	0.000579406	-1.45058
gene:ENSSSCG00000004361	70	54	94	102	1.63493	1.61945	2.79135	3.82309	0.146514	0.718034
gene:ENSSSCG00000004364	440	441	483	598	11.9587	12.291	12.7124	14.3655	0.272557	0.352068
gene:ENSSSCG00000004365	1148	1436	2005	3164	19.3886	28.2416	32.087	47.3352	0.0349815	1.05583
gene:ENSSSCG00000004368	1873	1846	955	1018	109.439	108.819	50.3874	55.3764	0.000702921	-0.856613
gene:ENSSSCG00000004369	929	1005	13	19	13.3793	14.4375	0.193583	0.261153	1.0871e-58	-5.86148
gene:ENSSSCG00000004371	599	712	101	179	10.2484	12.4362	2.10593	3.34487	5.88282e-13	-2.17241
gene:ENSSSCG00000004373	560	454	349	415	34.0366	28.2362	23.1032	27.5567	0.287364	-0.35146
gene:ENSSSCG00000004374	491	456	401	511	13.5535	12.9086	11.7775	14.5636	0.999334	0.00230591
gene:ENSSSCG00000004379	26	27	260	291	0.51296	0.601624	5.57682	7.05196	1.62241e-17	3.43563
gene:ENSSSCG00000004382	2183	2226	1959	2716	28.9052	29.8103	28.6098	34.7029	0.645017	0.140692
gene:ENSSSCG00000004383	522	468	541	726	17.256	15.9808	16.5426	19.3768	0.178521	0.412167
gene:ENSSSCG00000004384	1	1	54	31	0.0354094	0.0434176	1.79118	1.07135	9.34452e-06	5.47143
gene:ENSSSCG00000004385	825	680	859	1273	89.9429	70.4744	90.5223	124.149	0.166612	0.557945
gene:ENSSSCG00000004386	56	56	69	99	1.77411	1.54849	2.82125	2.60779	0.224404	0.64089
gene:ENSSSCG00000004387	480	488	219	128	6.17025	6.36232	2.65025	1.61593	5.03006e-06	-1.41812
gene:ENSSSCG00000004388	36	30	0	0	2.80669	3.04674	0	0	5.2081e-08	#NAME?
gene:ENSSSCG00000004390	1265	1155	139	105	50.1026	48.06	5.03431	3.50896	5.89574e-30	-3.2499
gene:ENSSSCG00000004391	34	20	35	35	1.68198	0.923782	1.67056	1.4882	0.585713	0.432183
gene:ENSSSCG00000004392	4705	4482	2125	3692	129.256	125.735	58.5399	90.2345	0.0899068	-0.604684
gene:ENSSSCG00000004393	1675	1518	948	1740	68.1823	62.3336	40.6768	67.7493	0.726396	-0.194145
gene:ENSSSCG00000004394	366	371	385	790	45.2319	45.8609	47.5446	91.9826	0.337439	0.726599
gene:ENSSSCG00000004395	34	22	19	8	16.4621	11.4183	3.29147	1.91261	0.224347	-0.989042
gene:ENSSSCG00000004403	372	366	378	530	9.7589	9.75545	9.73306	11.7295	0.28325	0.355134
gene:ENSSSCG00000004404	62	64	197	156	2.92785	2.89871	8.96033	6.55415	0.000144134	1.54622
gene:ENSSSCG00000004405	277	269	204	216	14.5395	13.9851	10.9346	11.8722	0.403524	-0.320571
gene:ENSSSCG00000004408	337	263	313	224	21.4395	17.4523	16.2175	14.7927	0.818546	-0.099696
gene:ENSSSCG00000004411	299	294	113	189	6.80804	6.77618	2.55672	4.26701	0.00896881	-0.918572
gene:ENSSSCG00000004412	298	250	361	348	6.69628	5.74015	8.05948	9.37079	0.214521	0.430027
gene:ENSSSCG00000004414	2206	1866	1511	2473	88.0956	77.3658	50.7776	72.266	0.964748	0.0233644
gene:ENSSSCG00000004417	148	136	52	83	5.32253	7.41213	2.39409	2.55316	0.0202615	-1.01779
gene:ENSSSCG00000004419	214	264	221	209	3.45312	3.09704	2.72898	1.81363	0.834372	-0.0936995
gene:ENSSSCG00000004420	167	157	10	8	5.59182	5.29503	0.348673	0.285441	2.88181e-15	-4.11012
gene:ENSSSCG00000004421	24	18	1074	1025	0.965785	0.739238	32.5273	33.8779	1.661e-60	5.70153
gene:ENSSSCG00000004423	257	277	619	645	8.25462	10.3883	12.1026	14.0179	8.01063e-06	1.30125
gene:ENSSSCG00000004432	4536	4440	5028	7019	128.544	125.815	150.045	187.453	0.119675	0.480615
gene:ENSSSCG00000004435	144	175	471	602	4.81903	5.91181	14.9332	16.7565	3.41618e-09	1.80694
gene:ENSSSCG00000004438	898	740	939	887	20.255	19.134	22.5153	19.3721	0.490401	0.215288
gene:ENSSSCG00000004439	129	112	598	433	2.86443	2.96176	12.6404	9.54144	1.80914e-06	2.15732
gene:ENSSSCG00000004441	157	147	62	64	3.7871	3.54853	1.4898	1.51268	0.00466958	-1.21257
gene:ENSSSCG00000004446	991	946	847	1529	76.0996	72.6316	81.8107	126.78	0.551264	0.349107
gene:ENSSSCG00000004453	18	34	3	1	0.502265	0.908544	0.0890225	0.0236164	0.00165235	-3.6346
gene:ENSSSCG00000004454	1373	1391	347	640	30.0488	31.1531	7.21065	11.8632	3.77366e-08	-1.43131
gene:ENSSSCG00000004456	2400	2265	386	447	63.4819	61.5241	10.3119	11.3056	4.09034e-22	-2.42819
gene:ENSSSCG00000004457	411	427	305	317	4.13236	4.30573	3.05875	3.08157	0.275178	-0.371894
gene:ENSSSCG00000004460	1263	1232	808	1109	19.175	18.8881	12.2563	14.763	0.261984	-0.323995
gene:ENSSSCG00000004464	2660	3223	136	144	45.3326	55.1526	2.20246	2.30821	6.48042e-45	-4.33487
gene:ENSSSCG00000004465	300	249	137	97	44.28	37.7933	18.778	14.106	0.00103008	-1.16981
gene:ENSSSCG00000004466	993	865	671	996	21.5566	19.593	12.3558	15.4885	0.803685	-0.100945
gene:ENSSSCG00000004468	724	758	143	211	91.7999	56.8052	12.7446	17.3466	5.7979e-12	-2.00993
gene:ENSSSCG00000004469	63	40	35	17	1.27537	0.683808	0.827378	0.393071	0.177607	-0.923487
gene:ENSSSCG00000004470	491	400	1176	1214	59.1169	49.517	139.884	137.755	1.82013e-08	1.48143
gene:ENSSSCG00000004472	56	18	133	137	3.11296	0.653273	7.02996	6.26432	2.25803e-05	1.92438
gene:ENSSSCG00000004473	1164	1372	795	1059	12.4066	15.0084	7.67044	9.1748	0.160229	-0.39531
gene:ENSSSCG00000004475	288	254	6	5	6.89478	4.82657	0.104671	0.0826947	1.53364e-28	-5.56326
gene:ENSSSCG00000004478	516	528	126	165	7.36066	7.48465	1.88258	2.17662	9.09285e-09	-1.78647
gene:ENSSSCG00000004480	1211	987	990	877	475.3	410.516	366.807	394.722	0.569982	-0.176509
gene:ENSSSCG00000004484	27	44	327	438	0.280616	0.621898	3.00188	4.04639	6.45308e-16	3.48648
gene:ENSSSCG00000004485	352	354	457	583	3.84211	4.08757	4.8995	5.80729	0.0463127	0.615561
gene:ENSSSCG00000004486	213	244	98	68	9.1601	10.3799	3.91178	2.92292	0.000208361	-1.40004
gene:ENSSSCG00000004487	437	428	343	452	13.8026	13.6618	11.3236	15.0045	0.875236	-0.0652748
gene:ENSSSCG00000004489	145489	140507	191873	225035	6977.11	6886.7	9375.58	11947.6	6.33705e-06	0.600974
gene:ENSSSCG00000004490	323	410	260	255	3.38234	4.06793	3.29313	3.02341	0.191146	-0.450483
gene:ENSSSCG00000004494	134	202	257	207	2.77872	3.5553	2.95723	2.77446	0.167885	0.525942
gene:ENSSSCG00000004497	30	37	0	0	0.873057	1.07661	0	0	4.40092e-08	#NAME?
gene:ENSSSCG00000004498	428	427	363	446	36.2618	38.4712	30.4878	36.1305	0.964748	-0.0228231
gene:ENSSSCG00000004499	14328	14047	11335	12386	873.933	879.086	717.237	810.606	0.354328	-0.200719
gene:ENSSSCG00000004500	350	331	415	452	5.89355	5.81985	7.01276	7.0539	0.221597	0.406096
gene:ENSSSCG00000004502	0	3	79	58	0	0.331937	6.09139	5.55373	3.26823e-11	5.57574
gene:ENSSSCG00000004505	804	912	198	201	32.8618	42.9522	9.65285	9.19915	6.08589e-13	-2.04619
gene:ENSSSCG00000004506	232	225	289	179	2.93753	2.84696	3.69907	2.68393	0.86603	0.0958406
gene:ENSSSCG00000004507	555	563	136	169	20.6843	20.0727	4.5623	6.79879	3.06709e-09	-1.81714
gene:ENSSSCG00000004508	137	126	163	204	17.1139	15.6477	18.6637	23.7246	0.184522	0.537464
gene:ENSSSCG00000004509	1645	1557	168	213	34.1864	32.5751	3.6813	4.7278	7.71286e-29	-3.01442
gene:ENSSSCG00000004510	797	873	372	346	35.9441	40.7119	19.4324	15.3066	3.25926e-05	-1.15884
gene:ENSSSCG00000004511	773	829	28	8	6.59746	7.07268	0.279661	0.0929548	5.55195e-50	-5.40975
gene:ENSSSCG00000004516	891	878	993	845	16.6512	15.5869	15.7776	16.7393	0.733019	0.114645
gene:ENSSSCG00000004517	496	602	750	764	15.806	20.2353	30.0221	39.1163	0.0747726	0.521938
gene:ENSSSCG00000004518	279	310	298	451	20.5367	22.9747	22.0891	29.5106	0.319536	0.402392
gene:ENSSSCG00000004520	620	686	203	122	12.7019	12.6006	4.05325	2.85734	6.37619e-11	-1.94478
gene:ENSSSCG00000004522	375	315	560	723	11.6836	9.83835	17.8279	21.5648	0.00106719	0.951291
gene:ENSSSCG00000004524	989	864	847	1114	29.8888	26.4852	24.4327	28.8662	0.66369	0.138084
gene:ENSSSCG00000004525	339	381	198	225	27.3721	30.8272	15.2781	18.0758	0.0352527	-0.709717
gene:ENSSSCG00000004528	286	264	178	352	30.904	29.555	14.4071	25.3251	1	0.000355618
gene:ENSSSCG00000004529	125	114	76	67	4.3359	3.89123	2.09434	2.14053	0.144833	-0.681878
gene:ENSSSCG00000004531	119	127	428	535	3.83083	4.02032	8.90983	9.06917	1.51821e-10	2.0258
gene:ENSSSCG00000004532	40	18	0	0	1.8043	2.08929	0	0	0.000463393	#NAME?
gene:ENSSSCG00000004533	53	42	9	10	1.90654	2.08235	0.387168	0.372536	0.00147604	-2.26454
gene:ENSSSCG00000004534	118	132	5	3	3.94622	4.43834	0.178205	0.0844396	3.76422e-15	-4.9039
gene:ENSSSCG00000004535	165	245	645	789	3.63608	4.50072	10.5897	11.5028	1.143e-10	1.86378
gene:ENSSSCG00000004537	1804	1789	986	1087	137.698	138.682	77.9446	78.7354	0.00406987	-0.73578
gene:ENSSSCG00000004538	290	337	82	81	7.38631	8.66484	2.30222	2.17447	9.85529e-08	-1.88498
gene:ENSSSCG00000004540	16	20	18	18	1.49956	1.86684	1.6956	1.8742	0.989133	0.0586089
gene:ENSSSCG00000004541	483	515	296	228	33.3489	35.5332	23.0772	19.5507	0.00490887	-0.869273
gene:ENSSSCG00000004542	3567	3461	3507	5167	95.7576	92.2915	101.26	140.217	0.324357	0.359303
gene:ENSSSCG00000004543	136	126	154	159	6.25443	5.74949	7.28694	7.43331	0.483234	0.314656
gene:ENSSSCG00000004544	178	168	148	204	11.561	11.2587	8.76326	12.1048	0.867417	0.080933
gene:ENSSSCG00000004547	77	89	164	89	1.78046	2.09279	3.80489	2.42093	0.335895	0.670509
gene:ENSSSCG00000004548	26	36	188	98	1.61459	2.52819	9.65834	6.03729	0.0163877	2.26868
gene:ENSSSCG00000004549	295	333	465	497	13.0234	15.821	17.7836	20.567	0.0315448	0.673316
gene:ENSSSCG00000004550	427	459	843	566	21.3946	23.6682	45.777	35.1888	0.0984758	0.730411
gene:ENSSSCG00000004551	2206	2619	877	833	16.0511	19.2664	6.89655	7.03763	3.30082e-09	-1.43763
gene:ENSSSCG00000004552	274	254	194	235	8.92517	8.57748	8.62042	8.80367	0.546086	-0.242584
gene:ENSSSCG00000004554	436	275	901	1660	29.5187	18.8838	59.1465	89.2442	0.0159932	1.9026
gene:ENSSSCG00000004556	980	999	699	712	40.1903	46.7831	26.4676	32.6412	0.134237	-0.429796
gene:ENSSSCG00000004557	4212	4166	1568	1734	890.817	889.465	380.312	438.085	1.61454e-08	-1.2856
gene:ENSSSCG00000004558	145	167	63	50	12.0191	13.856	4.83044	3.82751	0.000992006	-1.40514
gene:ENSSSCG00000004561	834	994	845	653	4.24694	5.13111	4.78244	3.72303	0.461819	-0.226927
gene:ENSSSCG00000004563	217	254	349	342	24.6162	28.431	42.1187	41.1044	0.0715446	0.611633
gene:ENSSSCG00000004567	179	264	24	11	58.4266	87.0545	5.53065	3.12441	9.77193e-09	-3.59804
gene:ENSSSCG00000004569	197	155	116	162	8.66737	6.89199	5.51003	7.01892	0.523996	-0.284649
gene:ENSSSCG00000004570	15547	14260	840	1815	567.065	522.966	39.6049	80.0818	1.47019e-61	-3.43561
gene:ENSSSCG00000004571	229	352	79	35	6.94608	9.56598	3.07597	1.13873	0.000255386	-2.28542
gene:ENSSSCG00000004576	4	0	14	12	0.0931687	0	0.327196	0.253056	0.00868931	2.75763
gene:ENSSSCG00000004577	197	158	241	457	4.39872	3.05505	5.30125	9.51774	0.150426	1.02931
gene:ENSSSCG00000004578	26309	23822	714	1684	1355.66	1224.41	42.2815	107.181	6.51872e-101	-4.33307
gene:ENSSSCG00000004582	517	448	640	899	67.4349	59.4228	77.8271	106.395	0.0327263	0.729302
gene:ENSSSCG00000004585	21	11	9	12	2.01531	1.05248	1.09487	1.29074	0.597933	-0.551961
gene:ENSSSCG00000004586	38	25	167	92	0.904902	0.569678	3.81648	1.93717	0.0136213	2.10137
gene:ENSSSCG00000004587	1486	1556	355	380	23.0829	22.4271	6.58239	7.34909	1.77499e-14	-1.99125
gene:ENSSSCG00000004588	635	651	648	697	25.6225	26.7066	27.0149	29.6543	0.723103	0.122609
gene:ENSSSCG00000004589	403	423	473	564	6.90651	7.03428	8.83379	11.3205	0.229978	0.385422
gene:ENSSSCG00000004590	675	698	515	850	16.0936	16.6296	13.5976	20.9626	0.927925	0.0466221
gene:ENSSSCG00000004592	604	771	437	961	16.2061	20.2482	14.8142	30.8163	0.92743	0.0774501
gene:ENSSSCG00000004594	177	219	89	82	27.7487	35.7954	14.0865	14.4761	0.00332466	-1.15235
gene:ENSSSCG00000004595	1172	1219	835	1287	30.3587	31.4709	22.8431	30.1674	0.774405	-0.116688
gene:ENSSSCG00000004598	139	124	10	2	4.41959	4.05315	0.397505	0.0770903	3.50667e-14	-4.38667
gene:ENSSSCG00000004601	77	95	207	304	2.3458	2.73053	8.83608	10.7169	0.000326427	1.62692
gene:ENSSSCG00000004602	17	16	91	88	1.16768	1.08318	6.40082	5.4608	6.72749e-06	2.49794
gene:ENSSSCG00000004603	381	478	801	1161	4.66428	5.91325	9.43835	12.0277	0.00252276	1.24771
gene:ENSSSCG00000004607	100	173	576	766	1.40665	3.63388	6.491	7.25005	8.4217e-10	2.35444
gene:ENSSSCG00000004608	12	7	107	140	0.138299	0.0992116	2.59577	2.60493	6.42989e-12	3.7564
gene:ENSSSCG00000004610	73	64	63	39	2.1726	1.87812	2.13086	1.11193	0.548775	-0.364189
gene:ENSSSCG00000004612	343	385	188	244	8.83341	10.0556	5.00244	5.78141	0.0387919	-0.696184
gene:ENSSSCG00000004615	63	63	2	1	2.42185	2.12467	0.080626	0.26021	7.61458e-10	-5.32942
gene:ENSSSCG00000004616	13	8	257	139	0.485693	0.664432	7.96223	3.97463	8.21515e-05	4.29893
gene:ENSSSCG00000004617	61	69	147	133	1.11906	1.53026	4.13329	3.50879	0.00720501	1.16609
gene:ENSSSCG00000004618	1409	1108	1277	1695	91.6737	76.2798	85.8336	101.851	0.361145	0.295909
gene:ENSSSCG00000004620	439	454	831	1000	4.15683	4.28269	8.4722	9.4453	6.20799e-05	1.09304
gene:ENSSSCG00000004621	254	340	3	3	2.57318	3.41731	0.042766	0.0380524	1.2666e-25	-6.57067
gene:ENSSSCG00000004622	108	114	71	74	2.68775	2.91752	1.81628	1.86054	0.253378	-0.556366
gene:ENSSSCG00000004624	3232	3108	1728	3260	71.4584	69.6689	40.9274	71.0739	0.575109	-0.291892
[truncated: 11,712 more rows]
