# Supplementary material for: Characterization of porcine extraembryonic endoderm cells
Source: Cell Prolif. 2019 Mar 21;52(3):e12591. doi: 10.1111/cpr.12591 (PMC6536407; doi:10.1111/cpr.12591)
Supplement: Supplementary file 4 [file CPR-52-e12591-s004.xlsx]

## Sheet: Sheet1
Table S3 RNA sequencing analysis of XEN markers in pXENCs and piPSCs
#ID	gene	piPS-1_FPKM	piPS-1_count	piPS-2_FPKM	piPS-2_count	pXEN-1_FPKM	pXEN-1_count	pXEN-2_FPKM	pXEN-2_count	Seq_FDR	Seq_log2FC
gene:ENSSSCG00000006256	Sox17	0	0	0	0	96.7943	1335	88.9393	1214	5.61e-95	#NAME?
gene:ENSSSCG00000003557	lin28a	136.16	4964	140.481	4906	474.27	18019	463.794	17317	3.09e-21	-1.78162
gene:ENSSSCG00000003702	GATA6	1.91616	60	2.37748	68	51.6112	1247	45.3786	1115	3.42e-42	-4.14841
gene:ENSSSCG00000027044	SOX7	0	0	0	0	0.190813	6	0	0	--	--
sus_scrofa_newGene_8026	PDGFRA	0.505666	15	0.211941	7	9.05047	349	11.5188	453	1.78e-26	-5.12443
gene:ENSSSCG00000007479	Sall4	26.2943	1414	27.978	1322	50.2336	2740	50.069	2645	0.000139213	-0.918097
gene:ENSSSCG00000022383	GATA4	0.054215	2	0.0696946	3	87.2713	3507	93.4429	3689	7.69e-140	-10.4354
gene:ENSSSCG00000013301	Elf5	0	0	0.128598	1	0.655563	5	0.97518	7	--	--
gene:ENSSSCG00000007371	HNF4A	0	0	0	0	125.977	8792	135.278	9322	3.04e-216	#NAME?
gene:ENSSSCG00000004369	PRDM1	0.193583	13	0.261153	19	13.3793	929	14.4375	1005	1.09e-58	-5.86148
gene:ENSSSCG00000010472	HHEX	11.8417	227	22.7546	462	67.8636	1217	64.1345	1154	9.96e-11	-1.72927
gene:ENSSSCG00000016857	DAB2	3.13633	173	2.80161	160	10.5341	2465	57.4172	2512	8.08805e-10	-3.84277
gene:ENSSSCG00000007114	FOXA2	0	0	0	0	0	1221	60.9268	1324	--	#NAME?
sus_scrofa_newGene_11320	Snai1	9.20092	24	4.95567	9	33.8618	103	61.6299	98	0.0102547	-2.54217
gene:ENSSSCG00000011326	PTH1R	0	0	0	0	0	885	46.1974	824	--	#NAME?
gene:ENSSSCG00000000253	KRT18	6.5865	116	22.9517	341	0	70643	3483.18	69406	0.000100174	-8.2079
gene:ENSSSCG00000015444	Lamb1	4.8832	327	5.92648	350	179.681	14312	201.458	15449	2.19733e-92	-5.40014
gene:ENSSSCG00000008949	AFP	0	0	0	0	0	2555	101.93	2570	--	#NAME?
gene:ENSSSCG00000016204	ihh	0	0	0	0	0	694	29.1492	620	--	#NAME?
gene:ENSSSCG00000003088	apoe	58.4418	511	57.4583	374	197.584	44123	4281.78	45467	2.60952e-05	-6.60101
gene:ENSSSCG00000009233	GPAT3（MAG1)	0.204172	3	0.044359	1	23.5324	1243	41.2647	1052	1.34337e-53	-9.09931
gene:ENSSSCG00000017082	SPARC	149.602	466	180.204	500	3272.78	1745	503.419	1677	5.89082e-34	-1.76691
gene:ENSSSCG00000009090	KIAA1109(fsa)	5.34178	510	5.11636	480	6.78396	1308	9.21873	1829	0.421595	-1.60474
